# Supplementary material for: Comprehensive Analysis of bHLH Transcription Factors in Ipomoea aquatica and Its Response to Anthocyanin Biosynthesis
Source: Int J Mol Sci. 2023 Mar 15;24(6):5652. doi: 10.3390/ijms24065652 (PMC10057536; doi:10.3390/ijms24065652)
Supplement: Supplementary file 1 [file ijms-24-05652-s001.zip]

Archive with 2 entries (2 files):
- Supplementary Figure_revised.pdf
- Supplementary Table_revised.xlsx
