# Supplementary material for: Comprehensive Analysis of bHLH Transcription Factors in Ipomoea aquatica and Its Response to Anthocyanin Biosynthesis
Source: Int J Mol Sci. 2023 Mar 15;24(6):5652. doi: 10.3390/ijms24065652 (PMC10057536; doi:10.3390/ijms24065652)
Supplement: Supplementary file 1 [file ijms-24-05652-s001.zip › Supplementary Table_revised.xlsx]

## Sheet: Table S1
Table S1. Details of the IabHLH genes
Chr ID	Sequence ID	Rename	start	end	Type	Num of Exon	Num of Intron
Chr1	iaq.scaf_129.370.2	IabHLH001	6564250	6567563	IX	5	4
Chr1	iaq.scaf_129.450	IabHLH002	8020032	8022935	Ib(2)	3	2
Chr1	iaq.scaf_129.652	IabHLH003	10142194	10145861	Va	7	6
Chr1	iaq.scaf_129.815	IabHLH004	11466004	11468138	IVa	3	2
Chr1	iaq.scaf_129.816	IabHLH005	11472642	11474388	IVa	4	3
Chr1	iaq.scaf_129.818	IabHLH006	11505615	11507600	IVa	4	3
Chr1	iaq.scaf_129.880	IabHLH007	11917695	11920117	Ia	3	2
Chr1	iaq.scaf_129.1121	IabHLH008	13884314	13885954	Ia	3	2
Chr1	iaq.scaf_129.1438	IabHLH009	16182786	16187166	IVc	7	6
Chr1	iaq.scaf_43.95	IabHLH010	26390615	26393009	XII	6	5
Chr1	iaq.scaf_1242.22	IabHLH011	30565838	30569666	XII	8	7
Chr1	iaq.scaf_25.230	IabHLH012	36951760	36954648	XII	7	6
Chr1	iaq.scaf_25.333	IabHLH013	37633551	37635758	III(d+e)	1	0
Chr1	iaq.scaf_25.386	IabHLH014	38098358	38105047	IIIf	8	7
Chr1	iaq.scaf_25.500	IabHLH015	38805158	38813278	Va	8	7
Chr1	iaq.scaf_25.566.12	IabHLH016	39480699	39485081	XII	7	6
Chr1	iaq.scaf_25.724	IabHLH017	40700253	40703261	XII	6	5
Chr2	iaq.scaf_3.235	IabHLH018	1361590	1364147	IVa	5	4
Chr2	iaq.scaf_3.452	IabHLH019	2725420	2728161	IVc	6	5
Chr2	iaq.scaf_3.590	IabHLH020	3761978	3765566	Vb	2	1
Chr2	iaq.scaf_82.88	IabHLH021	8403376	8406835	IIIb	4	3
Chr2	iaq.scaf_82.123	IabHLH022	8874074	8878828	VII(a+b)	9	8
Chr3	iaq.scaf_109.228	IabHLH023	3295087	3295752	III(d+e)	1	0
Chr3	iaq.scaf_1380.20	IabHLH024	7548857	7550335	Ib(2)	3	2
Chr3	iaq.scaf_588.40	IabHLH025	9500279	9502918	IX	6	5
Chr3	iaq.scaf_46.24	IabHLH026	16833239	16839008	XII	7	6
Chr3	iaq.scaf_73.1476	IabHLH027	18953994	18957366	XII	6	5
Chr3	iaq.scaf_73.1425	IabHLH028	19582252	19585878	Vb	3	2
Chr3	iaq.scaf_73.1380	IabHLH029	20057900	20061237	Va	7	6
Chr3	iaq.scaf_73.1374.1	IabHLH030	20082092	20086377	XII	8	7
Chr3	iaq.scaf_73.1270	IabHLH031	21309277	21312530	XII	6	5
Chr3	iaq.scaf_73.1113	IabHLH032	24001284	24002700	Ib(2)	2	1
Chr3	iaq.scaf_73.188	IabHLH033	31128148	31129475	Ib(1)	2	1
Chr3	iaq.scaf_73.67	IabHLH034	31814874	31817128	IVb	5	4
Chr4	iaq.scaf_1355.72	IabHLH035	2248415	2251128	Ib(2)	3	2
Chr4	iaq.scaf_30.89	IabHLH036	15584511	15587095	III(d+e)	1	0
Chr4	iaq.scaf_30.104	IabHLH037	15931177	15935220	Ia	3	2
Chr4	iaq.scaf_120.120	IabHLH038	15993115	15997152	Ia	3	2
Chr4	iaq.scaf_120.25	IabHLH039	17404995	17411797	III(a+c)	5	4
Chr4	iaq.scaf_876.420	IabHLH040	22817100	22820446	IIIb	4	3
Chr5	iaq.scaf_28.132	IabHLH041	1126719	1130283	Ia	3	2
Chr5	iaq.scaf_52.45	IabHLH042	10811189	10816079	IVd	6	5
Chr6	iaq.scaf_9.764	IabHLH043	948916	951361	IVb	5	4
Chr6	iaq.scaf_9.685	IabHLH044	1448496	1451265	Va	6	5
Chr6	iaq.scaf_9.556	IabHLH045	2311619	2313709	Ia	3	2
Chr6	iaq.scaf_9.252	IabHLH046	5458317	5460957	XII	7	6
Chr6	iaq.scaf_9.156	IabHLH047	6257285	6259365	VIIIc(1)	5	4
Chr6	iaq.scaf_9.141	IabHLH048	6398035	6400460	IIIb	4	3
Chr6	iaq.scaf_9.133	IabHLH049	6486802	6488563	IVa	4	3
Chr6	iaq.scaf_9.132	IabHLH050	6497114	6500321	IVa	4	3
Chr6	iaq.scaf_719.103	IabHLH051	15954970	15957597	VIIIc(2)	5	4
Chr6	iaq.scaf_131.892	IabHLH052	21772115	21775551	XI	7	6
Chr6	iaq.scaf_131.506	IabHLH053	25847757	25852661	IVd	8	7
Chr6	iaq.scaf_131.204	IabHLH054	28164273	28167489	Vb	2	1
Chr6	iaq.scaf_131.41.1	IabHLH055	29147329	29148916	Ib(2)	3	2
Chr6	iaq.scaf_131.41	IabHLH056	29153138	29154626	Ib(2)	3	2
Chr7	iaq.scaf_507.42_iaq.scaf_507.43	IabHLH057	257306	258832	Orphans	3	2
Chr7	iaq.scaf_507.78	IabHLH058	575141	577220	Vb	2	1
Chr7	iaq.scaf_507.334	IabHLH059	2778412	2781040	IVc	5	4
Chr7	iaq.scaf_507.339	IabHLH060	2808198	2809386	Orphans	4	3
Chr7	iaq.scaf_507.415	IabHLH061	3474483	3477652	Ib(2)	3	2
Chr7	iaq.scaf_65.16	IabHLH062	11209981	11221663	IX	6	5
Chr7	iaq.scaf_111.36	IabHLH063	16747028	16747870	VIIIb	1	0
Chr7	iaq.scaf_54.62	IabHLH064	25119670	25128330	Ia	4	3
Chr7	iaq.scaf_308.80	IabHLH065	29446176	29451839	VII(a+b)	9	8
Chr7	iaq.scaf_112.64	IabHLH066	32784924	32789327	XII	7	6
Chr7	iaq.scaf_115.331.1	IabHLH067	36053698	36057081	VII(a+b)	7	6
Chr7	iaq.scaf_115.290	IabHLH068	36330032	36331533	VIIIc(2)	4	3
Chr7	iaq.scaf_115.263.2	IabHLH069	36528920	36533590	XII	8	7
Chr7	iaq.scaf_115.222	IabHLH070	36886307	36888579	IIIb	4	3
Chr7	iaq.scaf_115.190	IabHLH071	37231682	37233007	Vb	2	1
Chr7	iaq.scaf_115.136	IabHLH072	37727433	37729568	Ia	3	2
Chr7	iaq.scaf_6.277	IabHLH073	41632358	41635543	XII	7	6
Chr7	iaq.scaf_6.396	IabHLH074	42752815	42756284	Orphans	8	7
Chr7	iaq.scaf_6.450	IabHLH075	43127687	43129317	Vb	2	1
Chr7	iaq.scaf_6.546	IabHLH076	43819655	43821556	IX	6	5
Chr7	iaq.scaf_6.581	IabHLH077	44094488	44097975	XII	6	5
Chr7	iaq.scaf_6.670	IabHLH078	44946746	44947966	Ib(1)	3	2
Chr7	iaq.scaf_114.65	IabHLH079	47936413	47945543	Ib(1)	4	3
Chr8	iaq.scaf_51.38	IabHLH080	1019135	1020964	III(d+e)	2	1
Chr8	iaq.scaf_51.63	IabHLH081	1315549	1318517	XII	6	5
Chr9	iaq.scaf_24.189.2	IabHLH082	16901487	16903843	Ia	4	3
Chr9	iaq.scaf_24.38	IabHLH083	17980786	17982650	IVd	3	2
Chr9	iaq.scaf_550.296	IabHLH084	21397245	21398947	XII	6	5
Chr10	iaq.scaf_130.8	IabHLH085	66345	68249	III(d+e)	1	0
Chr10	iaq.scaf_123.1	IabHLH086	1537979	1543185	VII(a+b)	6	5
Chr10	iaq.scaf_123.117	IabHLH087	2389843	2392675	II	5	4
Chr10	iaq.scaf_123.187	IabHLH088	2816411	2819212	IX	6	5
Chr10	iaq.scaf_84.14	IabHLH089	4991157	4996423	IIIf	9	8
Chr10	iaq.scaf_84.143	IabHLH090	6685450	6689443	XI	7	6
Chr10	iaq.scaf_174.109	IabHLH091	8443163	8444223	Ib(2)	3	2
Chr10	iaq.scaf_174.110	IabHLH092	8462896	8464534	Ib(2)	3	2
Chr10	iaq.scaf_174.112	IabHLH093	8488128	8489270	Ib(2)	3	2
Chr10	iaq.scaf_1133.2	IabHLH094	8504139	8505554	Ib(2)	3	2
Chr10	iaq.scaf_1133.3	IabHLH095	8527210	8529130	Ib(2)	3	2
Chr10	iaq.scaf_1133.6	IabHLH096	8564910	8566369	Ib(2)	3	2
Chr10	iaq.scaf_1133.7	IabHLH097	8579628	8581055	Ib(2)	3	2
Chr10	iaq.scaf_1133.8	IabHLH098	8630551	8632169	Ib(2)	3	2
Chr10	iaq.scaf_1133.9	IabHLH099	8654771	8655847	Ib(2)	2	1
Chr10	iaq.scaf_133.107	IabHLH100	11050996	11053828	XII	8	7
Chr10	iaq.scaf_58.1198	IabHLH101	19333794	19338113	IX	5	4
Chr10	iaq.scaf_58.1022.5	IabHLH102	21628488	21633548	IX	6	5
Chr10	iaq.scaf_58.294	IabHLH103	27761846	27766887	VII(a+b)	8	7
Chr10	iaq.scaf_58.212	IabHLH104	28259531	28261042	III(d+e)	1	0
Chr10	iaq.scaf_58.198	IabHLH105	28347302	28351307	XI	6	5
Chr11	iaq.scaf_59.35	IabHLH106	6297167	6301537	IIIb	4	3
Chr11	iaq.scaf_884.68	IabHLH107	13048905	13058285	Va	10	9
Chr11	iaq.scaf_564.54	IabHLH108	19321892	19325554	IVc	5	4
Chr11	iaq.scaf_41.93	IabHLH109	21839449	21841021	Vb	3	2
Chr11	iaq.scaf_323.31	IabHLH110	22932389	22936283	IVc	5	4
Chr11	iaq.scaf_323.174.2	IabHLH111	23956060	23959488	VII(a+b)	8	7
Chr12	iaq.scaf_486.540	IabHLH112	2043481	2045764	IX	6	5
Chr12	iaq.scaf_486.534.1	IabHLH113	2083819	2089830	XII	7	6
Chr12	iaq.scaf_486.412_iaq.scaf_486.413	IabHLH114	2951267	2954754	Ib(2)	3	2
Chr12	iaq.scaf_104.44	IabHLH115	9695462	9698570	Ia	3	2
Chr13	iaq.scaf_17.453	IabHLH116	15379304	15382353	III(a+c)	8	7
Chr14	iaq.scaf_90.84	IabHLH117	8839974	8841561	III(d+e)	1	0
Chr14	iaq.scaf_90.758	IabHLH118	14945405	14947221	Ib(2)	3	2
Chr14	iaq.scaf_90.865	IabHLH119	15715644	15718266	Ia	3	2
Chr14	iaq.scaf_90.1026	IabHLH120	16573459	16574794	VIIIb	1	0
Chr14	iaq.scaf_940.253	IabHLH121	22870184	22871030	VIIIb	1	0
Chr14	iaq.scaf_940.259	IabHLH122	22908899	22911645	VII(a+b)	8	7
Chr14	iaq.scaf_940.332	IabHLH123	23606556	23608697	IIIb	4	3
Chr14	iaq.scaf_940.638	IabHLH124	25823708	25826060	Vb	3	2
Chr14	iaq.scaf_940.744	IabHLH125	26482672	26485563	III(a+c)	5	4
Chr14	iaq.scaf_940.749	IabHLH126	26603625	26606594	XII	6	5
Chr15	iaq.scaf_330.190	IabHLH127	12285039	12289721	Ia	5	4
Chr15	iaq.scaf_330.180	IabHLH128	12395661	12398428	III(d+e)	1	0
Chr15	iaq.scaf_330.56	IabHLH129	13417664	13421369	Ib(2)	3	2
scaf_20	iaq.scaf_20.27	IabHLH130	326171	328018	VIIIb	2	1
scaf_20	iaq.scaf_20.187	IabHLH131	1546912	1548252	VIIIa	2	1
scaf_20	iaq.scaf_20.269	IabHLH132	2328364	2331766	Ib(2)	3	2
scaf_20	iaq.scaf_20.365	IabHLH133	3031665	3032817	VIIIa	2	1
scaf_20	iaq.scaf_20.556	IabHLH134	4374370	4375648	VIIIb	1	0
scaf_20	iaq.scaf_20.563	IabHLH135	4425034	4427451	VII(a+b)	6	5
scaf_20	iaq.scaf_20.598	IabHLH136	4674467	4675966	VIIIc(2)	4	3
scaf_20	iaq.scaf_20.619.5	IabHLH137	4806329	4809182	XII	6	5
scaf_36	iaq.scaf_36.64	IabHLH138	508384	513018	IIIf	9	8
scaf_37	iaq.scaf_37.49	IabHLH139	552545	558864	VII(a+b)	8	7
scaf_37	iaq.scaf_37.113	IabHLH140	1555195	1558405	XII	8	7
scaf_76	iaq.scaf_76.43	IabHLH141	649254	651487	III(a+c)	4	3
scaf_89	iaq.scaf_89.3	IabHLH142	43402	47058	Ia	3	2
scaf_116	iaq.scaf_116.38	IabHLH143	313182	317644	XI	7	6
scaf_233	iaq.scaf_233.78	IabHLH144	491519	497489	Va	12	11
scaf_233	iaq.scaf_233.197	IabHLH145	1136593	1137923	Ib(2)	3	2
scaf_392	iaq.scaf_392.1	IabHLH146	1486	13636	Ib(2)	3	2
scaf_504	iaq.scaf_504.18	IabHLH147	132957	135991	IVc	6	5
scaf_515	iaq.scaf_515.2	IabHLH148	3667	5082	Ib(2)	3	2
scaf_515	iaq.scaf_515.3	IabHLH149	26742	28662	Ib(2)	3	2
scaf_688	iaq.scaf_688.1	IabHLH150	1498	13630	Ib(2)	3	2
scaf_799	iaq.scaf_799.1	IabHLH151	225	2926	Ib(2)	3	2
scaf_857	iaq.scaf_857.40	IabHLH152	269261	272141	Vb	3	2
scaf_857	iaq.scaf_857.78	IabHLH153	563174	566445	XII	10	9
scaf_857	iaq.scaf_857.175	IabHLH154	1283544	1286575	IVc	6	5
scaf_916	iaq.scaf_916.1	IabHLH155	1494	13608	Ib(2)	3	2
scaf_982	iaq.scaf_982.2	IabHLH156	29018	30238	Ib(1)	3	2
scaf_1261	iaq.scaf_1261.48	IabHLH157	495383	497843	IIIb	4	3

## Sheet: Table S2
Table S2. Physicochemical properties and subcellular localization of IabHLH proteins
Sequence ID	Rename	Number of Amino Acid	Molecular Weight(Da)	Theoretical pI	Instability Index	Aliphatic Index	Grand Average of Hydropathicity	SubcelluIar localization
iaq.scaf_129.370.2	IabHLH001	410	44.5629	7.07	61.42	63.63	-0.539	nucleus
iaq.scaf_129.450	IabHLH002	271	30.2611	6.32	61.15	83.1	-0.569	nucleus
iaq.scaf_129.652	IabHLH003	312	34.6339	5	53.27	62.53	-0.835	nucleus
iaq.scaf_129.815	IabHLH004	331	36.094	6.42	55.43	77.25	-0.258	nucleus
iaq.scaf_129.816	IabHLH005	306	34.6862	6.23	48.44	71.9	-0.578	nucleus
iaq.scaf_129.818	IabHLH006	331	36.7842	5.84	57.5	78.64	-0.584	nucleus
iaq.scaf_129.880	IabHLH007	335	35.6952	5.28	64.25	88.03	-0.258	nucleus
iaq.scaf_129.1121	IabHLH008	313	35.1418	6.21	56.9	74.73	-0.4	extracellular space
iaq.scaf_129.1438	IabHLH009	233	25.5068	8.35	46.85	79.57	-0.518	nucleus
iaq.scaf_43.95	IabHLH010	295	33.6087	6.54	55.24	62.85	-0.784	nucleus
iaq.scaf_1242.22	IabHLH011	361	39.8548	6.76	65.56	64.24	-0.666	nucleus
iaq.scaf_25.230	IabHLH012	521	56.429	5.79	57.77	62.19	-0.656	nucleus
iaq.scaf_25.333	IabHLH013	498	55.1083	8.27	46.23	72.67	-0.527	nucleus
iaq.scaf_25.386	IabHLH014	687	76.4839	5.22	63.1	73.44	-0.605	nucleus
iaq.scaf_25.500	IabHLH015	347	38.3714	6.16	50.32	67.15	-0.788	nucleus
iaq.scaf_25.566.12	IabHLH016	532	56.537	5.7	52.09	61.09	-0.543	nucleus
iaq.scaf_25.724	IabHLH017	260	27.6456	7.83	55.86	60.15	-0.725	nucleus
iaq.scaf_3.235	IabHLH018	343	38.5868	6.6	46.88	84.99	-0.447	nucleus
iaq.scaf_3.452	IabHLH019	236	26.292	6.15	51.44	70.76	-0.71	nucleus
iaq.scaf_3.590	IabHLH020	253	27.9158	8.98	43.42	83.2	-0.37	nucleus
iaq.scaf_82.88	IabHLH021	560	59.9431	5.57	47.52	74.91	-0.438	nucleus
iaq.scaf_82.123	IabHLH022	701	75.2126	7.23	56.7	62.68	-0.625	nucleus
iaq.scaf_109.228	IabHLH023	221	24.7183	9.59	41.96	86.61	-0.501	chloroplast
iaq.scaf_1380.20	IabHLH024	244	27.2668	6.71	56.92	73.52	-0.398	nucleus
iaq.scaf_588.40	IabHLH025	399	44.0682	7.08	60.41	52.91	-0.682	nucleus
iaq.scaf_46.24	IabHLH026	360	39.7427	5.76	55.94	72.39	-0.602	nucleus
iaq.scaf_73.1476	IabHLH027	257	28.7272	5.78	33.71	63	-0.65	nucleus
iaq.scaf_73.1425	IabHLH028	307	33.731	6.15	60.61	84.85	-0.492	nucleus
iaq.scaf_73.1380	IabHLH029	329	36.8899	6.38	55.82	67.6	-0.866	nucleus
iaq.scaf_73.1374.1	IabHLH030	494	53.7932	6.04	51.38	66.15	-0.609	nucleus
iaq.scaf_73.1270	IabHLH031	264	28.6911	6.14	48.48	65.87	-0.603	nucleus
iaq.scaf_73.1113	IabHLH032	234	26.7703	6.92	64.15	73.72	-0.563	nucleus
iaq.scaf_73.188	IabHLH033	309	33.6849	6.18	49.93	66.67	-0.536	nucleus
iaq.scaf_73.67	IabHLH034	339	37.9731	5.71	70.51	59	-0.958	nucleus
iaq.scaf_1355.72	IabHLH035	267	30.2192	7.12	57.11	77	-0.646	nucleus
iaq.scaf_30.89	IabHLH036	659	72.0313	5.99	41.75	68.42	-0.574	nucleus
iaq.scaf_30.104	IabHLH037	322	35.3482	7.62	68.83	85.47	-0.309	nucleus
iaq.scaf_120.120	IabHLH038	322	35.3482	7.62	68.83	85.47	-0.309	nucleus
iaq.scaf_120.25	IabHLH039	240	27.2688	4.96	76.7	87.79	-0.515	nucleus
iaq.scaf_876.420	IabHLH040	509	54.5	5.05	55.88	73.26	-0.411	nucleus
iaq.scaf_28.132	IabHLH041	250	28.7073	5.81	61.23	85	-0.556	nucleus
iaq.scaf_52.45	IabHLH042	454	50.7705	6.78	61.67	88.33	-0.252	extracellular space
iaq.scaf_9.764	IabHLH043	240	27.1803	6.01	67.15	73.54	-0.861	nucleus
iaq.scaf_9.685	IabHLH044	314	35.6825	4.99	59.34	68.92	-0.834	nucleus
iaq.scaf_9.556	IabHLH045	324	36.2267	6.22	60.15	63.55	-0.517	extracellular space
iaq.scaf_9.252	IabHLH046	366	39.9996	6.52	53.73	64.89	-0.614	nucleus
iaq.scaf_9.156	IabHLH047	328	35.5091	6.4	50.99	59.54	-0.739	nucleus
iaq.scaf_9.141	IabHLH048	336	37.1659	5.24	54.74	75.51	-0.471	nucleus
iaq.scaf_9.133	IabHLH049	328	37.2335	5.57	64.81	72.53	-0.677	nucleus
iaq.scaf_9.132	IabHLH050	349	38.3508	5.78	46.95	71.81	-0.552	nucleus
iaq.scaf_719.103	IabHLH051	356	39.7433	4.89	66.2	62.78	-0.636	nucleus
iaq.scaf_131.892	IabHLH052	475	49.5879	5.94	49.84	67.24	-0.432	nucleus
iaq.scaf_131.506	IabHLH053	509	56.5473	6.83	58.76	86.8	-0.259	nucleus
iaq.scaf_131.204	IabHLH054	258	27.9935	7.05	41.51	74.65	-0.395	nucleus
iaq.scaf_131.41.1	IabHLH055	280	31.1578	6.83	61.33	76.54	-0.655	nucleus
iaq.scaf_131.41	IabHLH056	290	32.7463	5.88	59.4	74.62	-0.747	nucleus
iaq.scaf_507.42_iaq.scaf_507.43	IabHLH057	246	27.9839	7.65	60.03	76.46	-0.695	nucleus
iaq.scaf_507.78	IabHLH058	252	27.8514	6.98	48.56	85.95	-0.376	nucleus
iaq.scaf_507.334	IabHLH059	237	26.2208	6	51.09	73.29	-0.627	nucleus
iaq.scaf_507.339	IabHLH060	194	21.7809	5.58	43.63	92.53	-0.45	nucleus
iaq.scaf_507.415	IabHLH061	193	21.5334	8.57	45.28	82.85	-0.53	nucleus
iaq.scaf_65.16	IabHLH062	391	41.6031	9.02	55.56	54.96	-0.656	nucleus
iaq.scaf_111.36	IabHLH063	246	26.7702	6.97	59.15	60.69	-0.478	nucleus
iaq.scaf_54.62	IabHLH064	206	23.2478	8.41	76.19	96.46	-0.242	chloroplast
iaq.scaf_308.80	IabHLH065	695	74.4492	5.66	57.56	64.27	-0.551	nucleus
iaq.scaf_112.64	IabHLH066	304	34.5071	5.89	54.02	69.28	-0.668	nucleus
iaq.scaf_115.331.1	IabHLH067	366	39.6887	5.78	54.12	64.29	-0.662	nucleus
iaq.scaf_115.290	IabHLH068	324	36.2773	5.04	60.61	66.23	-0.763	nucleus
iaq.scaf_115.263.2	IabHLH069	407	44.468	6.02	63.87	69.19	-0.502	extracellular space
iaq.scaf_115.222	IabHLH070	377	42.3336	5.07	56.2	69.31	-0.575	nucleus
iaq.scaf_115.190	IabHLH071	261	28.4032	9	33.63	78.43	-0.657	nucleus
iaq.scaf_115.136	IabHLH072	336	36.6661	5.7	55.74	76.99	-0.406	nucleus
iaq.scaf_6.277	IabHLH073	511	55.8174	5.86	42.25	65.56	-0.481	endomembrane system
iaq.scaf_6.396	IabHLH074	567	63.8976	5.47	52.41	77.53	-0.644	nucleus
iaq.scaf_6.450	IabHLH075	247	27.7194	5.48	57.45	88.54	-0.419	nucleus
iaq.scaf_6.546	IabHLH076	235	25.9522	9.58	52.23	66.81	-0.669	nucleus
iaq.scaf_6.581	IabHLH077	408	45.1228	7.17	58.79	70.83	-0.488	nucleus
iaq.scaf_6.670	IabHLH078	299	33.4657	5.53	41.6	73.68	-0.529	nucleus
iaq.scaf_114.65	IabHLH079	275	31.0693	6.26	53.57	79.42	-0.556	nucleus
iaq.scaf_51.38	IabHLH080	470	51.1553	5.79	42.83	82.38	-0.396	nucleus
iaq.scaf_51.63	IabHLH081	279	30.1075	5.77	45.78	65.84	-0.627	nucleus
iaq.scaf_24.189.2	IabHLH082	390	42.7392	5.11	63.8	78.56	-0.396	nucleus
iaq.scaf_24.38	IabHLH083	244	27.5374	9.01	47.73	73.11	-0.539	nucleus
iaq.scaf_550.296	IabHLH084	282	31.6224	6.01	57.37	60.96	-0.673	nucleus
iaq.scaf_130.8	IabHLH085	634	69.6357	6.54	46.15	76.78	-0.414	nucleus
iaq.scaf_123.1	IabHLH086	488	51.4486	6.56	50.85	57.97	-0.453	nucleus
iaq.scaf_123.117	IabHLH087	484	53.5017	5.35	47.85	73.1	-0.528	nucleus
iaq.scaf_123.187	IabHLH088	389	42.8865	9.3	53.68	52.75	-0.831	nucleus
iaq.scaf_84.14	IabHLH089	632	69.8923	5.17	43.4	80.24	-0.56	nucleus
iaq.scaf_84.143	IabHLH090	301	32.3854	5.31	49.45	86.25	-0.324	nucleus
iaq.scaf_174.109	IabHLH091	162	18.1519	8.76	56.62	98.7	-0.446	nucleus
iaq.scaf_174.110	IabHLH092	164	18.4785	9.56	49.1	95.06	-0.408	chloroplast
iaq.scaf_174.112	IabHLH093	167	18.9941	9.15	53.93	102.16	-0.367	chloroplast
iaq.scaf_1133.2	IabHLH094	169	19.0822	8.73	44.24	99.82	-0.356	chloroplast
iaq.scaf_1133.3	IabHLH095	162	18.3569	8.85	55.2	94.51	-0.49	chloroplast
iaq.scaf_1133.6	IabHLH096	169	19.0251	8.94	50.27	92.31	-0.409	chloroplast
iaq.scaf_1133.7	IabHLH097	168	19.0388	8.91	52.7	88.81	-0.446	chloroplast
iaq.scaf_1133.8	IabHLH098	166	18.7014	9.42	50.16	88.61	-0.549	chloroplast
iaq.scaf_1133.9	IabHLH099	140	15.8355	9.41	58.45	98.14	-0.384	chloroplast
iaq.scaf_133.107	IabHLH100	447	48.9831	6.19	51.08	67.43	-0.624	nucleus
iaq.scaf_58.1198	IabHLH101	282	30.2147	6.36	72.79	61.95	-0.678	nucleus
iaq.scaf_58.1022.5	IabHLH102	432	47.0895	5.73	52.94	51.11	-0.804	nucleus
iaq.scaf_58.294	IabHLH103	502	54.3009	5.51	62.95	53.92	-0.621	nucleus
iaq.scaf_58.212	IabHLH104	503	55.3212	5.38	45.03	77.73	-0.388	nucleus
iaq.scaf_58.198	IabHLH105	306	32.2658	6.1	50.74	78.2	-0.205	nucleus
iaq.scaf_59.35	IabHLH106	567	61.6252	5.51	51.76	76.88	-0.484	nucleus
iaq.scaf_884.68	IabHLH107	467	51.5832	6.55	49.79	63.06	-0.806	nucleus
iaq.scaf_564.54	IabHLH108	234	25.5959	6.76	45.31	75.04	-0.647	nucleus
iaq.scaf_41.93	IabHLH109	264	29.5126	9.15	59.29	83.14	-0.388	nucleus
iaq.scaf_323.31	IabHLH110	237	26.5265	6.15	46.82	79.07	-0.394	nucleus
iaq.scaf_323.174.2	IabHLH111	542	59.7577	7.4	58.95	58.51	-0.691	nucleus
iaq.scaf_486.540	IabHLH112	388	42.3261	8.68	44.29	60.13	-0.678	nucleus
iaq.scaf_486.534.1	IabHLH113	360	40.0469	6.42	52.44	62.83	-0.769	nucleus
iaq.scaf_486.412_iaq.scaf_486.413	IabHLH114	281	31.3435	8.35	48.39	79.15	-0.488	nucleus
iaq.scaf_104.44	IabHLH115	308	34.6797	5.5	64.51	69.97	-0.638	nucleus
iaq.scaf_17.453	IabHLH116	524	58.6815	5.92	48.98	81.49	-0.385	nucleus
iaq.scaf_90.84	IabHLH117	369	41.2936	5.97	47.83	83.44	-0.447	nucleus
iaq.scaf_90.758	IabHLH118	281	31.2771	8.87	72.39	76.76	-0.651	nucleus
iaq.scaf_90.865	IabHLH119	337	35.9873	4.87	58.64	78.81	-0.296	nucleus
iaq.scaf_90.1026	IabHLH120	217	24.3363	5.83	50.07	68.8	-0.72	nucleus
iaq.scaf_940.253	IabHLH121	231	25.149	9.41	56.44	68.14	-0.384	nucleus
iaq.scaf_940.259	IabHLH122	366	39.7572	5.59	63.63	66.48	-0.509	nucleus
iaq.scaf_940.332	IabHLH123	298	33.8711	8.85	56.22	76.24	-0.518	nucleus
iaq.scaf_940.638	IabHLH124	261	28.2671	8.47	55.14	76.67	-0.368	nucleus
iaq.scaf_940.744	IabHLH125	262	29.343	5.03	64.05	82.29	-0.545	nucleus
iaq.scaf_940.749	IabHLH126	279	30.1075	5.77	45.78	65.84	-0.627	nucleus
iaq.scaf_330.190	IabHLH127	313	33.6281	7.62	70.61	80.8	-0.255	nucleus
iaq.scaf_330.180	IabHLH128	670	72.2526	5.38	41.85	71.99	-0.452	nucleus
iaq.scaf_330.56	IabHLH129	273	30.2685	9.18	47.8	90.22	-0.555	nucleus
iaq.scaf_20.27	IabHLH130	398	42.9739	5.36	52.42	65.55	-0.48	nucleus
iaq.scaf_20.187	IabHLH131	322	35.6399	4.87	64.57	67.92	-0.455	nucleus
iaq.scaf_20.269	IabHLH132	263	30.4845	8.62	66.33	80	-0.874	nucleus
iaq.scaf_20.365	IabHLH133	309	34.5329	5.11	54.35	69.45	-0.464	nucleus
iaq.scaf_20.556	IabHLH134	243	26.9199	8.86	67.6	61.93	-0.463	nucleus
iaq.scaf_20.563	IabHLH135	321	34.536	5.41	56.2	62.15	-0.648	nucleus
iaq.scaf_20.598	IabHLH136	312	34.6731	4.8	52.5	62.53	-0.796	nucleus
iaq.scaf_20.619.5	IabHLH137	385	43.7094	6.47	58.7	75.48	-0.596	nucleus
iaq.scaf_36.64	IabHLH138	597	66.559	6.38	45.28	79.73	-0.574	nucleus
iaq.scaf_37.49	IabHLH139	540	58.9685	5.96	63.53	56.63	-0.656	nucleus
iaq.scaf_37.113	IabHLH140	514	55.4633	8.02	57	67.39	-0.62	nucleus
iaq.scaf_76.43	IabHLH141	304	33.7551	4.84	38.96	77.3	-0.31	nucleus
iaq.scaf_89.3	IabHLH142	258	29.52	5.39	59.29	84.26	-0.595	nucleus
iaq.scaf_116.38	IabHLH143	452	47.0193	5.84	53.95	67.32	-0.442	nucleus
iaq.scaf_233.78	IabHLH144	548	60.0723	6.62	56.19	56.79	-0.881	nucleus
iaq.scaf_233.197	IabHLH145	197	22.2577	9.26	59.31	81.12	-0.607	nucleus
iaq.scaf_392.1	IabHLH146	181	20.8321	7.7	55.28	98.62	-0.35	chloroplast
iaq.scaf_504.18	IabHLH147	231	26.3216	5.26	69.93	67.23	-0.834	nucleus
iaq.scaf_515.2	IabHLH148	150	17.0087	8.53	49.11	94.93	-0.495	chloroplast
iaq.scaf_515.3	IabHLH149	162	18.3569	8.85	55.2	94.51	-0.49	chloroplast
iaq.scaf_688.1	IabHLH150	170	19.2061	8.72	48.27	95.24	-0.456	nucleus
iaq.scaf_799.1	IabHLH151	267	30.2192	7.12	57.11	77	-0.646	nucleus
iaq.scaf_857.40	IabHLH152	322	35.4761	6.38	67.61	81.83	-0.529	nucleus
iaq.scaf_857.78	IabHLH153	564	61.3706	6.24	47.48	63	-0.632	nucleus
iaq.scaf_857.175	IabHLH154	231	26.3216	5.26	69.93	67.23	-0.834	nucleus
iaq.scaf_916.1	IabHLH155	170	19.2061	8.72	48.27	95.24	-0.456	nucleus
iaq.scaf_982.2	IabHLH156	299	33.4657	5.53	41.6	73.68	-0.529	nucleus
iaq.scaf_1261.48	IabHLH157	382	42.533	4.87	59.59	69.42	-0.445	nucleus

## Sheet: Table S3
Table S3. Syntenic analysis of IabHLH genes
Ipomoea aquatica vs Ipomoea aquatica								Ipomoea aquatica vs Ipomoea batatas								Ipomoea aquatica vs Arabidopsis thaliana								Ipomoea aquatica vs Oryza sativa
Gene 1	Chromosome	Start (bp)	End (bp)	Gene 2	Chromosome	Start (bp)	End (bp)	Gene 1	Chromosome	Start (bp)	End (bp)	Gene 2	Chromosome	Start (bp)	End (bp)	Gene 1	Chromosome	Start (bp)	End (bp)	Gene 2	Chromosome	Start (bp)	End (bp)	Gene 1	Chromosome	Start (bp)	End (bp)	Gene 2	Chromosome	Start (bp)	End (bp)
iaq.scaf_25.333	Chr1	37633551	37635758	iaq.scaf_58.212	Chr10	28259531	28261042	iaq.scaf_129.450	Ia-Chr1	8020032	8022935	Ib-g1623.t1	Ib-LG1	10117968	10120420	iaq.scaf_25.566.12	Ia-Chr1	39480699	39485081	At-transcript:AT1G68920.4	At-1	25914976	25917906	iaq.scaf_876.420	Chr4	22817100	22820446	transcript:Os01t0928000-01	1	40714216	40717112
iaq.scaf_129.370.2	Chr1	6564250	6567563	iaq.scaf_58.1022.5	Chr10	21628488	21633548	iaq.scaf_129.1121	Ia-Chr1	13884314	13885954	Ib-g633.t1	Ib-LG1	3626308	3627987	iaq.scaf_25.566.12	Ia-Chr1	39480699	39485081	At-transcript:AT1G26260.1	At-1	9086804	9089375	iaq.scaf_123.117	Chr10	2389843	2392675	transcript:Os10t0575000-01	10	22857127	22859748
iaq.scaf_129.1438	Chr1	16182786	16187166	iaq.scaf_564.54	Chr11	19321892	19325554	iaq.scaf_129.652	Ia-Chr1	10142194	10145861	Ib-g1226.t1	Ib-LG1	7314368	7316340	iaq.scaf_129.652	Ia-Chr1	10142194	10145861	At-transcript:AT1G69010.1	At-1	25941629	25944265	iaq.scaf_330.180	Chr15	12395661	12398428	transcript:Os10t0575000-01	10	22857127	22859748
iaq.scaf_129.370.2	Chr1	6564250	6567563	iaq.scaf_486.540	Chr12	2043481	2045764	iaq.scaf_129.815	Ia-Chr1	11466004	11468138	Ib-g1002.t1	Ib-LG1	5830227	5837977	iaq.scaf_130.8	Ia-Chr10	66345	68249	At-transcript:AT1G01260.3	At-1	108946	111699	iaq.scaf_59.35	Chr11	6297167	6301537	transcript:Os11t0523700-01	11	18922046	18925254
iaq.scaf_129.880	Chr1	11917695	11920117	iaq.scaf_90.865	Chr14	15715644	15718266	iaq.scaf_129.818	Ia-Chr1	11505615	11507600	Ib-g1001.t1	Ib-LG1	5822587	5826789	iaq.scaf_58.198	Ia-Chr10	28347302	28351307	At-transcript:AT1G03040.3	At-1	703849	706664	iaq.scaf_876.420	Chr4	22817100	22820446	transcript:Os11t0523700-01	11	18922046	18925254
iaq.scaf_129.450	Chr1	8020032	8022935	iaq.scaf_90.758	Chr14	14945405	14947221	iaq.scaf_129.880	Ia-Chr1	11917695	11920117	Ib-g934.t1	Ib-LG1	5454134	5456741	iaq.scaf_58.1022.5	Ia-Chr10	21628488	21633548	At-transcript:AT1G51140.1	At-1	18943447	18945812	iaq.scaf_884.68	Chr11	13048905	13058285	transcript:Os02t0726700-01	2	30233286	30235221
iaq.scaf_129.1438	Chr1	16182786	16187166	iaq.scaf_3.452	Chr2	2725420	2728161	iaq.scaf_129.1121	Ia-Chr1	13884314	13885954	Ib-g607.t1	Ib-LG1	3422363	3427778	iaq.scaf_84.14	Ia-Chr10	4991157	4996423	At-transcript:AT1G63650.3	At-1	23599413	23603164	iaq.scaf_90.865	Chr14	15715644	15718266	transcript:Os02t0257500-00	2	8879339	8882660
iaq.scaf_25.724	Chr1	40700253	40703261	iaq.scaf_73.1270	Chr3	21309277	21312530	iaq.scaf_129.1438	Ia-Chr1	16182786	16187166	Ib-g247.t1	Ib-LG1	1288258	1291485	iaq.scaf_17.453	Ia-Chr13	15379304	15382353	At-transcript:AT1G12860.1	At-1	4384304	4386651	iaq.scaf_131.892	Chr6	21772115	21775551	transcript:Os02t0795800-00	2	33835931	33837683
iaq.scaf_25.566.12	Chr1	39480699	39485081	iaq.scaf_73.1374.1	Chr3	20082092	20086377	iaq.scaf_25.566.12	Ia-Chr1	39480699	39485081	Ib-g47436.t1	Ib-LG12	3912786	3917176	iaq.scaf_90.758	Ia-Chr14	14945405	14947221	At-transcript:AT1G62975.1	At-1	23328727	23330812	iaq.scaf_9.685	Chr6	1448496	1451265	transcript:Os02t0726700-01	2	30233286	30235221
iaq.scaf_129.1121	Chr1	13884314	13885954	iaq.scaf_9.556	Chr6	2311619	2313709	iaq.scaf_25.724	Ia-Chr1	40700253	40703261	Ib-g47190.t1	Ib-LG12	2117573	2120438	iaq.scaf_330.56	Ia-Chr15	13417664	13421369	At-transcript:AT1G62975.1	At-1	23328727	23330812	iaq.scaf_116.38	scaf_116	313182	317644	transcript:Os02t0795800-00	2	33835931	33837683
iaq.scaf_129.652	Chr1	10142194	10145861	iaq.scaf_9.685	Chr6	1448496	1451265	iaq.scaf_25.230	Ia-Chr1	36951760	36954648	Ib-g48979.t1	Ib-LG12	15599337	15602569	iaq.scaf_330.56	Ia-Chr15	13417664	13421369	At-transcript:AT1G12540.1	At-1	4272888	4274206	iaq.scaf_129.1121	Chr1	13884314	13885954	transcript:Os03t0188400-01	3	4628935	4630514
iaq.scaf_129.450	Chr1	8020032	8022935	iaq.scaf_131.41	Chr6	29153138	29154626	iaq.scaf_129.1438	Ia-Chr1	16182786	16187166	Ib-g54081.t1	Ib-LG13	21542424	21547533	iaq.scaf_330.180	Ia-Chr15	12395661	12398428	At-transcript:AT1G32640.1	At-1	11798119	11801407	iaq.scaf_58.198	Chr10	28347302	28351307	transcript:Os03t0797600-01	3	33233106	33236943
iaq.scaf_129.815	Chr1	11466004	11468138	iaq.scaf_9.133	Chr6	6486802	6488563	iaq.scaf_25.333	Ia-Chr1	37633551	37635758	Ib-g5327.t1	Ib-LG2	7439337	7441827	iaq.scaf_82.123	Ia-Chr2	8874074	8878828	At-transcript:AT1G09530.1	At-1	3075768	3079654	iaq.scaf_9.133	Chr6	6486802	6488563	transcript:Os03t0725800-01	3	29516834	29519083
iaq.scaf_129.652	Chr1	10142194	10145861	iaq.scaf_233.78	scaf_233	491519	497489	iaq.scaf_129.370.2	Ia-Chr1	6564250	6567563	Ib-g4338.t1	Ib-LG2	1101314	1104983	iaq.scaf_73.1374.1	Ia-Chr3	20082092	20086377	At-transcript:AT1G68920.4	At-1	25914976	25917906	iaq.scaf_719.103	Chr6	15954970	15957597	transcript:Os03t0205300-00	3	5495851	5497269
iaq.scaf_25.230	Chr1	36951760	36954648	iaq.scaf_37.113	scaf_37	1555195	1558405	iaq.scaf_25.724	Ia-Chr1	40700253	40703261	Ib-g12588.t1	Ib-LG3	23506054	23508984	iaq.scaf_73.1380	Ia-Chr3	20057900	20061237	At-transcript:AT1G69010.1	At-1	25941629	25944265	iaq.scaf_9.556	Chr6	2311619	2313709	transcript:Os03t0188400-01	3	4628935	4630514
iaq.scaf_25.566.12	Chr1	39480699	39485081	iaq.scaf_857.78	scaf_857	563174	566445	iaq.scaf_25.566.12	Ia-Chr1	39480699	39485081	Ib-g12272.t1	Ib-LG3	21004378	21012899	iaq.scaf_73.1425	Ia-Chr3	19582252	19585878	At-transcript:AT1G68810.1	At-1	25861094	25863534	iaq.scaf_115.263.2	Chr7	36528920	36533590	transcript:Os03t0728900-00	3	29774858	29778471
iaq.scaf_123.187	Chr10	2816411	2819212	iaq.scaf_58.1022.5	Chr10	21628488	21633548	iaq.scaf_25.230	Ia-Chr1	36951760	36954648	Ib-g9812.t1	Ib-LG3	2583562	2586854	iaq.scaf_73.1270	Ia-Chr3	21309277	21312530	At-transcript:AT1G59640.2	At-1	21909152	21911233	iaq.scaf_115.263.2	Chr7	36528920	36533590	transcript:Os03t0231950-01	3	6980640	6982645
iaq.scaf_84.143	Chr10	6685450	6689443	iaq.scaf_58.198	Chr10	28347302	28351307	iaq.scaf_25.386	Ia-Chr1	38098358	38105047	Ib-g9534.t1	Ib-LG3	665130	668968	iaq.scaf_30.89	Ia-Chr4	15584511	15587095	At-transcript:AT1G32640.1	At-1	11798119	11801407	iaq.scaf_24.38	Chr9	17980786	17982650	transcript:Os03t0741100-01	3	30406830	30409342
iaq.scaf_123.187	Chr10	2816411	2819212	iaq.scaf_486.540	Chr12	2043481	2045764	iaq.scaf_25.333	Ia-Chr1	37633551	37635758	Ib-g9621.t1	Ib-LG3	1373692	1376000	iaq.scaf_1355.72	Ia-Chr4	2248415	2251128	At-transcript:AT1G12540.1	At-1	4272888	4274206	iaq.scaf_20.598	scaf_20	4674467	4675966	transcript:Os03t0205300-00	3	5495851	5497269
iaq.scaf_123.187	Chr10	2816411	2819212	iaq.scaf_588.40	Chr3	9500279	9502918	iaq.scaf_129.370.2	Ia-Chr1	6564250	6567563	Ib-g11502.t1	Ib-LG3	15347384	15350684	iaq.scaf_1355.72	Ia-Chr4	2248415	2251128	At-transcript:AT1G62975.1	At-1	23328727	23330812	iaq.scaf_36.64	scaf_36	508384	513018	transcript:Os04t0557200-01	4	27881155	27890773
iaq.scaf_58.294	Chr10	27761846	27766887	iaq.scaf_37.49	scaf_37	552545	558864	iaq.scaf_25.724	Ia-Chr1	40700253	40703261	Ib-g12144.t1	Ib-LG3	20022404	20025270	iaq.scaf_131.41.1	Ia-Chr6	29147329	29148916	At-transcript:AT1G62975.1	At-1	23328727	23330812	iaq.scaf_25.566.12	Chr1	39480699	39485081	transcript:Os06t0275600-01	6	9364131	9367997
iaq.scaf_564.54	Chr11	19321892	19325554	iaq.scaf_323.31	Chr11	22932389	22936283	iaq.scaf_129.880	Ia-Chr1	11917695	11920117	Ib-g20637.t1	Ib-LG5	29252848	29254988	iaq.scaf_131.41.1	Ia-Chr6	29147329	29148916	At-transcript:AT1G12540.1	At-1	4272888	4274206	iaq.scaf_131.892	Chr6	21772115	21775551	transcript:Os06t0184000-00	6	4192207	4194418
iaq.scaf_564.54	Chr11	19321892	19325554	iaq.scaf_3.452	Chr2	2725420	2728161	iaq.scaf_129.450	Ia-Chr1	8020032	8022935	Ib-g20532.t1	Ib-LG5	28553567	28555501	iaq.scaf_719.103	Ia-Chr6	15954970	15957597	At-transcript:AT1G27740.1	At-1	9654475	9656089	iaq.scaf_116.38	scaf_116	313182	317644	transcript:Os06t0184000-00	6	4192207	4194418
iaq.scaf_59.35	Chr11	6297167	6301537	iaq.scaf_82.88	Chr2	8403376	8406835	iaq.scaf_129.815	Ia-Chr1	11466004	11468138	Ib-g29114.t1	Ib-LG7	28106091	28111351	iaq.scaf_9.685	Ia-Chr6	1448496	1451265	At-transcript:AT1G69010.1	At-1	25941629	25944265	iaq.scaf_58.198	Chr10	28347302	28351307	transcript:Os07t0182200-01	7	4339902	4342192
iaq.scaf_41.93	Chr11	21839449	21841021	iaq.scaf_3.590	Chr2	3761978	3765566	iaq.scaf_129.652	Ia-Chr1	10142194	10145861	Ib-g30012.t1	Ib-LG7	34219233	34221883	iaq.scaf_9.156	Ia-Chr6	6257285	6259365	At-transcript:AT1G66470.1	At-1	24795214	24797015	iaq.scaf_3.452	Chr2	2725420	2728161	transcript:Os07t0543000-01	7	21466858	21469857
iaq.scaf_323.31	Chr11	22932389	22936283	iaq.scaf_3.452	Chr2	2725420	2728161	iaq.scaf_129.1121	Ia-Chr1	13884314	13885954	Ib-g29854.t1	Ib-LG7	33271280	33273146	iaq.scaf_115.136	Ia-Chr7	37727433	37729568	At-transcript:AT1G22490.2	At-1	7938597	7940625	iaq.scaf_507.334	Chr7	2778412	2781040	transcript:Os07t0543000-01	7	21466858	21469857
iaq.scaf_884.68	Chr11	13048905	13058285	iaq.scaf_9.685	Chr6	1448496	1451265	iaq.scaf_129.450	Ia-Chr1	8020032	8022935	Ib-g25336.t1	Ib-LG7	461084	463332	iaq.scaf_115.263.2	Ia-Chr7	36528920	36533590	At-transcript:AT1G10120.1	At-1	3304039	3306956	iaq.scaf_507.339	Chr7	2808198	2809386	transcript:Os07t0549600-01	7	21814314	21816011
iaq.scaf_564.54	Chr11	19321892	19325554	iaq.scaf_507.334	Chr7	2778412	2781040	iaq.scaf_129.1438	Ia-Chr1	16182786	16187166	Ib-g34447.t1	Ib-LG9	2697347	2699651	iaq.scaf_20.598	Ia-scaf_20	4674467	4675966	At-transcript:AT1G27740.1	At-1	9654475	9656089	iaq.scaf_20.598	scaf_20	4674467	4675966	transcript:Os07t0588400-00	7	23957016	23958316
iaq.scaf_323.31	Chr11	22932389	22936283	iaq.scaf_507.334	Chr7	2778412	2781040	iaq.scaf_58.294	Ia-Chr10	27761846	27766887	Ib-g49455.t1	Ib-LG12	19073417	19081441	iaq.scaf_857.78	Ia-scaf_857	563174	566445	At-transcript:AT1G68920.4	At-1	25914976	25917906	iaq.scaf_25.230	Chr1	36951760	36954648	transcript:Os08t0524800-01	8	26102849	26105352
iaq.scaf_41.93	Chr11	21839449	21841021	iaq.scaf_507.78	Chr7	575141	577220	iaq.scaf_123.187	Ia-Chr10	2816411	2819212	Ib-g57590.t1	Ib-LG14	16079503	16081857	iaq.scaf_857.78	Ia-scaf_857	563174	566445	At-transcript:AT1G26260.1	At-1	9086804	9089375	iaq.scaf_129.1438	Chr1	16182786	16187166	transcript:Os08t0138500-01	8	2148965	2151526
iaq.scaf_884.68	Chr11	13048905	13058285	iaq.scaf_233.78	scaf_233	491519	497489	iaq.scaf_58.294	Ia-Chr10	27761846	27766887	Ib-g5235.t1	Ib-LG2	6804816	6808090	iaq.scaf_857.40	Ia-scaf_857	269261	272141	At-transcript:AT1G68810.1	At-1	25861094	25863534	iaq.scaf_123.187	Chr10	2816411	2819212	transcript:Os08t0506700-01	8	25089523	25092373
iaq.scaf_486.534.1	Chr12	2083819	2089830	iaq.scaf_46.24	Chr3	16833239	16839008	iaq.scaf_58.212	Ia-Chr10	28259531	28261042	Ib-g5327.t1	Ib-LG2	7439337	7441827	iaq.scaf_129.815	Ia-Chr1	11466004	11468138	At-transcript:AT2G22750.3	At-2	9671673	9673904	iaq.scaf_58.1022.5	Chr10	21628488	21633548	transcript:Os08t0506700-01	8	25089523	25092373
iaq.scaf_486.540	Chr12	2043481	2045764	iaq.scaf_6.546	Chr7	43819655	43821556	iaq.scaf_58.198	Ia-Chr10	28347302	28351307	Ib-g5347.t1	Ib-LG2	7562619	7565577	iaq.scaf_58.294	Ia-Chr10	27761846	27766887	At-transcript:AT2G20180.2	At-2	8704024	8707004	iaq.scaf_323.31	Chr11	22932389	22936283	transcript:Os08t0138500-01	8	2148965	2151526
iaq.scaf_90.758	Chr14	14945405	14947221	iaq.scaf_330.56	Chr15	13417664	13421369	iaq.scaf_58.1022.5	Ia-Chr10	21628488	21633548	Ib-g4338.t1	Ib-LG2	1101314	1104983	iaq.scaf_130.8	Ia-Chr10	66345	68249	At-transcript:AT2G46510.1	At-2	19090953	19093373	iaq.scaf_486.540	Chr12	2043481	2045764	transcript:Os08t0506700-01	8	25089523	25092373
iaq.scaf_90.758	Chr14	14945405	14947221	iaq.scaf_131.41.1	Chr6	29147329	29148916	iaq.scaf_84.143	Ia-Chr10	6685450	6689443	Ib-g8427.t1	Ib-LG2	31210862	31214433	iaq.scaf_486.540	Ia-Chr12	2043481	2045764	At-transcript:AT2G42280.3	At-2	17611514	17613591	iaq.scaf_588.40	Chr3	9500279	9502918	transcript:Os08t0506700-01	8	25089523	25092373
iaq.scaf_940.332	Chr14	23606556	23608697	iaq.scaf_9.141	Chr6	6398035	6400460	iaq.scaf_84.143	Ia-Chr10	6685450	6689443	Ib-g5347.t1	Ib-LG2	7562619	7565577	iaq.scaf_486.534.1	Ia-Chr12	2083819	2089830	At-transcript:AT2G42300.1	At-2	17620895	17624852	iaq.scaf_9.556	Chr6	2311619	2313709	transcript:Os08t0483900-01	8	23894602	23896537
iaq.scaf_940.259	Chr14	22908899	22911645	iaq.scaf_115.331.1	Chr7	36053698	36057081	iaq.scaf_123.187	Ia-Chr10	2816411	2819212	Ib-g4338.t1	Ib-LG2	1101314	1104983	iaq.scaf_486.412_iaq.scaf_486.413	Ia-Chr12	2951267	2954754	At-transcript:AT2G41240.1	At-2	17198037	17199454	iaq.scaf_115.190	Chr7	37231682	37233007	transcript:Os08t0477900-00	8	23572583	23573388
iaq.scaf_940.332	Chr14	23606556	23608697	iaq.scaf_115.222	Chr7	36886307	36888579	iaq.scaf_130.8	Ia-Chr10	66345	68249	Ib-g9423.t1	Ib-LG2	37613717	37618806	iaq.scaf_3.235	Ia-Chr2	1361590	1364147	At-transcript:AT2G22750.3	At-2	9671673	9673904	iaq.scaf_115.136	Chr7	37727433	37729568	transcript:Os08t0483900-01	8	23894602	23896537
iaq.scaf_940.253	Chr14	22870184	22871030	iaq.scaf_20.556	scaf_20	4374370	4375648	iaq.scaf_123.1	Ia-Chr10	1537979	1543185	Ib-g9143.t1	Ib-LG2	35946300	35950799	iaq.scaf_46.24	Ia-Chr3	16833239	16839008	At-transcript:AT2G42300.1	At-2	17620895	17624852	iaq.scaf_25.230	Chr1	36951760	36954648	transcript:Os09t0501600-01	9	19406212	19408388
iaq.scaf_940.259	Chr14	22908899	22911645	iaq.scaf_20.563	scaf_20	4425034	4427451	iaq.scaf_123.117	Ia-Chr10	2389843	2392675	Ib-g9041.t1	Ib-LG2	35236420	35238972	iaq.scaf_131.204	Ia-Chr6	28164273	28167489	At-transcript:AT2G40200.1	At-2	16791010	16792376	iaq.scaf_58.1022.5	Chr10	21628488	21633548	transcript:Os09t0487900-01	9	18814191	18817005
iaq.scaf_330.56	Chr15	13417664	13421369	iaq.scaf_1355.72	Chr4	2248415	2251128	iaq.scaf_174.109	Ia-Chr10	8443163	8444223	Ib-g8120.t1	Ib-LG2	28944243	28950252	iaq.scaf_9.252	Ia-Chr6	5458317	5460957	At-transcript:AT2G18300.3	At-2	7952404	7954739	iaq.scaf_486.540	Chr12	2043481	2045764	transcript:Os09t0487900-01	9	18814191	18817005
iaq.scaf_330.190	Chr15	12285039	12289721	iaq.scaf_30.104	Chr4	15931177	15935220	iaq.scaf_174.112	Ia-Chr10	8488128	8489270	Ib-g8111.t1	Ib-LG2	28873536	28874715	iaq.scaf_9.133	Ia-Chr6	6486802	6488563	At-transcript:AT2G22750.3	At-2	9671673	9673904	iaq.scaf_9.556	Chr6	2311619	2313709	transcript:Os09t0468700-00	9	17826692	17828508
iaq.scaf_330.180	Chr15	12395661	12398428	iaq.scaf_30.89	Chr4	15584511	15587095	iaq.scaf_58.1198	Ia-Chr10	19333794	19338113	Ib-g5845.t1	Ib-LG2	11110352	11117405	iaq.scaf_6.450	Ia-Chr7	43127687	43129317	At-transcript:AT2G41130.1	At-2	17143157	17145283	iaq.scaf_20.556	scaf_20	4374370	4375648	transcript:Os09t0455300-01	9	17132211	17133470
iaq.scaf_330.56	Chr15	13417664	13421369	iaq.scaf_131.41	Chr6	29153138	29154626	iaq.scaf_1133.8	Ia-Chr10	8630551	8632169	Ib-g8061.t1	Ib-LG2	28446746	28448732	iaq.scaf_6.581	Ia-Chr7	44094488	44097975	At-transcript:AT2G18300.3	At-2	7952404	7954739
iaq.scaf_3.452	Chr2	2725420	2728161	iaq.scaf_507.334	Chr7	2778412	2781040	iaq.scaf_133.107	Ia-Chr10	11050996	11053828	Ib-g7791.t1	Ib-LG2	26214528	26217135	iaq.scaf_6.396	Ia-Chr7	42752815	42756284	At-transcript:AT2G16910.1	At-2	7331721	7334254
iaq.scaf_1380.20	Chr3	7548857	7550335	iaq.scaf_73.1113	Chr3	24001284	24002700	iaq.scaf_58.1022.5	Ia-Chr10	21628488	21633548	Ib-g8960.t1	Ib-LG2	34765996	34775270	iaq.scaf_116.38	Ia-scaf_116	313182	317644	At-transcript:AT2G24260.1	At-2	10319213	10322423
iaq.scaf_73.188	Chr3	31128148	31129475	iaq.scaf_6.670	Chr7	44946746	44947966	iaq.scaf_58.212	Ia-Chr10	28259531	28261042	Ib-g9621.t1	Ib-LG3	1373692	1376000	iaq.scaf_37.49	Ia-scaf_37	552545	558864	At-transcript:AT2G20180.2	At-2	8704024	8707004
iaq.scaf_73.1425	Chr3	19582252	19585878	iaq.scaf_857.40	scaf_857	269261	272141	iaq.scaf_84.14	Ia-Chr10	4991157	4996423	Ib-g16106.t1	Ib-LG4	25377874	25384260	iaq.scaf_25.230	Ia-Chr1	36951760	36954648	At-transcript:AT3G07340.1	At-3	2340845	2343697
iaq.scaf_73.1374.1	Chr3	20082092	20086377	iaq.scaf_857.78	scaf_857	563174	566445	iaq.scaf_84.14	Ia-Chr10	4991157	4996423	Ib-g16068.t1	Ib-LG4	25080114	25086405	iaq.scaf_486.412_iaq.scaf_486.413	Ia-Chr12	2951267	2954754	At-transcript:AT3G56970.1	At-3	21084035	21085245
iaq.scaf_52.45	Chr5	10811189	10816079	iaq.scaf_131.506	Chr6	25847757	25852661	iaq.scaf_564.54	Ia-Chr11	19321892	19325554	Ib-g247.t1	Ib-LG1	1288258	1291485	iaq.scaf_486.534.1	Ia-Chr12	2083819	2089830	At-transcript:AT3G57800.1	At-3	21407789	21411612
iaq.scaf_719.103	Chr6	15954970	15957597	iaq.scaf_115.290	Chr7	36330032	36331533	iaq.scaf_41.93	Ia-Chr11	21839449	21841021	Ib-g46801.t1	Ib-LG11	39733407	39736473	iaq.scaf_17.453	Ia-Chr13	15379304	15382353	At-transcript:AT3G26744.2	At-3	9832667	9835272
iaq.scaf_9.252	Chr6	5458317	5460957	iaq.scaf_6.581	Chr7	44094488	44097975	iaq.scaf_323.31	Ia-Chr11	22932389	22936283	Ib-g54673.t1	Ib-LG13	25276936	25278692	iaq.scaf_940.253	Ia-Chr14	22870184	22871030	At-transcript:AT3G50330.1	At-3	18656955	18658377
iaq.scaf_9.141	Chr6	6398035	6400460	iaq.scaf_115.222	Chr7	36886307	36888579	iaq.scaf_323.174.2	Ia-Chr11	23956060	23959488	Ib-g54841.t1	Ib-LG13	26280156	26288826	iaq.scaf_73.1113	Ia-Chr3	24001284	24002700	At-transcript:AT3G56970.1	At-3	21084035	21085245
iaq.scaf_131.892	Chr6	21772115	21775551	iaq.scaf_116.38	scaf_116	313182	317644	iaq.scaf_59.35	Ia-Chr11	6297167	6301537	Ib-g52626.t1	Ib-LG13	10556634	10559430	iaq.scaf_46.24	Ia-Chr3	16833239	16839008	At-transcript:AT3G57800.1	At-3	21407789	21411612
iaq.scaf_719.103	Chr6	15954970	15957597	iaq.scaf_20.598	scaf_20	4674467	4675966	iaq.scaf_41.93	Ia-Chr11	21839449	21841021	Ib-g54594.t1	Ib-LG13	24749750	24751199	iaq.scaf_73.1425	Ia-Chr3	19582252	19585878	At-transcript:AT3G25710.1	At-3	9369499	9371487
iaq.scaf_9.685	Chr6	1448496	1451265	iaq.scaf_233.78	scaf_233	491519	497489	iaq.scaf_323.31	Ia-Chr11	22932389	22936283	Ib-g54081.t1	Ib-LG13	21542424	21547533	iaq.scaf_6.450	Ia-Chr7	43127687	43129317	At-transcript:AT3G56770.1	At-3	21028902	21030754
iaq.scaf_115.222	Chr7	36886307	36888579	iaq.scaf_1261.48	scaf_1261	495383	497843	iaq.scaf_884.68	Ia-Chr11	13048905	13058285	Ib-g60027.t1	Ib-LG15	922741	932695	iaq.scaf_54.62	Ia-Chr7	25119670	25128330	At-transcript:AT3G06120.1	At-3	1846442	1848259
iaq.scaf_115.331.1	Chr7	36053698	36057081	iaq.scaf_20.563	scaf_20	4425034	4427451	iaq.scaf_884.68	Ia-Chr11	13048905	13058285	Ib-g30012.t1	Ib-LG7	34219233	34221883	iaq.scaf_24.189.2	Ia-Chr9	16901487	16903843	At-transcript:AT3G24140.1	At-3	8715118	8718211
iaq.scaf_115.290	Chr7	36330032	36331533	iaq.scaf_20.598	scaf_20	4674467	4675966	iaq.scaf_564.54	Ia-Chr11	19321892	19325554	Ib-g34447.t1	Ib-LG9	2697347	2699651	iaq.scaf_20.556	Ia-scaf_20	4374370	4375648	At-transcript:AT3G50330.1	At-3	18656955	18658377
iaq.scaf_115.263.2	Chr7	36528920	36533590	iaq.scaf_20.619.5	scaf_20	4806329	4809182	iaq.scaf_59.35	Ia-Chr11	6297167	6301537	Ib-g35355.t1	Ib-LG9	9215563	9219534	iaq.scaf_37.113	Ia-scaf_37	1555195	1558405	At-transcript:AT3G07340.1	At-3	2340845	2343697
iaq.scaf_504.18	scaf_504	132957	135991	iaq.scaf_857.175	scaf_857	1283544	1286575	iaq.scaf_323.31	Ia-Chr11	22932389	22936283	Ib-g34447.t1	Ib-LG9	2697347	2699651	iaq.scaf_504.18	Ia-scaf_504	132957	135991	At-transcript:AT3G23210.1	At-3	8283003	8285081
								iaq.scaf_486.534.1	Ia-Chr12	2083819	2089830	Ib-g58484.t1	Ib-LG14	22622772	22628253	iaq.scaf_857.40	Ia-scaf_857	269261	272141	At-transcript:AT3G25710.1	At-3	9369499	9371487
								iaq.scaf_104.44	Ia-Chr12	9695462	9698570	Ib-g23731.t1	Ib-LG6	21153438	21156598	iaq.scaf_857.175	Ia-scaf_857	1283544	1286575	At-transcript:AT3G23210.1	At-3	8283003	8285081
								iaq.scaf_486.412_iaq.scaf_486.413	Ia-Chr12	2951267	2954754	Ib-g24748.t1	Ib-LG6	28494874	28496564	iaq.scaf_129.815	Ia-Chr1	11466004	11468138	At-transcript:AT4G37850.2	At-4	17796072	17797704
								iaq.scaf_486.540	Ia-Chr12	2043481	2045764	Ib-g24955.t1	Ib-LG6	29721861	29724538	iaq.scaf_129.450	Ia-Chr1	8020032	8022935	At-transcript:AT4G25400.2	At-4	12981037	12982236
								iaq.scaf_486.534.1	Ia-Chr12	2083819	2089830	Ib-g24949.t1	Ib-LG6	29679511	29688676	iaq.scaf_58.198	Ia-Chr10	28347302	28351307	At-transcript:AT4G02590.1	At-4	1137487	1140540
								iaq.scaf_17.453	Ia-Chr13	15379304	15382353	Ib-g50409.t1	Ib-LG12	26490281	26493003	iaq.scaf_58.294	Ia-Chr10	27761846	27766887	At-transcript:AT4G28790.1	At-4	14218260	14220998
								iaq.scaf_90.758	Ia-Chr14	14945405	14947221	Ib-g1623.t1	Ib-LG1	10117968	10120420	iaq.scaf_123.1	Ia-Chr10	1537979	1543185	At-transcript:AT4G00050.1	At-4	17639	20183
								iaq.scaf_90.865	Ia-Chr14	15715644	15718266	Ib-g934.t1	Ib-LG1	5454134	5456741	iaq.scaf_90.758	Ia-Chr14	14945405	14947221	At-transcript:AT4G25400.2	At-4	12981037	12982236
								iaq.scaf_90.84	Ia-Chr14	8839974	8841561	Ib-g39242.t1	Ib-LG10	7646472	7647931	iaq.scaf_940.259	Ia-Chr14	22908899	22911645	At-transcript:AT4G36930.1	At-4	17414083	17416386
								iaq.scaf_940.253	Ia-Chr14	22870184	22871030	Ib-g38692.t1	Ib-LG10	3534831	3535663	iaq.scaf_330.180	Ia-Chr15	12395661	12398428	At-transcript:AT4G17880.1	At-4	9933326	9935685
								iaq.scaf_90.758	Ia-Chr14	14945405	14947221	Ib-g38205.t1	Ib-LG10	325858	329694	iaq.scaf_73.67	Ia-Chr3	31814874	31817128	At-transcript:AT4G36060.3	At-4	17055226	17056782
								iaq.scaf_940.259	Ia-Chr14	22908899	22911645	Ib-g41898.t1	Ib-LG11	3318411	3329807	iaq.scaf_30.89	Ia-Chr4	15584511	15587095	At-transcript:AT4G17880.1	At-4	9933326	9935685
								iaq.scaf_940.332	Ia-Chr14	23606556	23608697	Ib-g42002.t1	Ib-LG11	4008065	4010036	iaq.scaf_9.252	Ia-Chr6	5458317	5460957	At-transcript:AT4G36540.1	At-4	17243583	17245296
								iaq.scaf_940.638	Ia-Chr14	25823708	25826060	Ib-g42034.t1	Ib-LG11	4230570	4236333	iaq.scaf_131.41.1	Ia-Chr6	29147329	29148916	At-transcript:AT4G25400.2	At-4	12981037	12982236
								iaq.scaf_940.253	Ia-Chr14	22870184	22871030	Ib-g60403.t1	Ib-LG15	3326134	3327321	iaq.scaf_9.133	Ia-Chr6	6486802	6488563	At-transcript:AT4G37850.2	At-4	17796072	17797704
								iaq.scaf_940.259	Ia-Chr14	22908899	22911645	Ib-g60396.t1	Ib-LG15	3275284	3278771	iaq.scaf_507.339	Ia-Chr7	2808198	2809386	At-transcript:AT4G21330.1	At-4	11349922	11350694
								iaq.scaf_90.758	Ia-Chr14	14945405	14947221	Ib-g20532.t1	Ib-LG5	28553567	28555501	iaq.scaf_115.190	Ia-Chr7	37231682	37233007	At-transcript:AT4G38070.1	At-4	17881504	17882778
								iaq.scaf_90.865	Ia-Chr14	15715644	15718266	Ib-g20637.t1	Ib-LG5	29252848	29254988	iaq.scaf_6.581	Ia-Chr7	44094488	44097975	At-transcript:AT4G34530.1	At-4	16498391	16500174
								iaq.scaf_940.332	Ia-Chr14	23606556	23608697	Ib-g17124.t1	Ib-LG5	3209103	3211455	iaq.scaf_115.331.1	Ia-Chr7	36053698	36057081	At-transcript:AT4G36930.1	At-4	17414083	17416386
								iaq.scaf_940.253	Ia-Chr14	22870184	22871030	Ib-g17220.t1	Ib-LG5	3941672	3942868	iaq.scaf_51.38	Ia-Chr8	1019135	1020964	At-transcript:AT4G00870.1	At-4	361933	363709
								iaq.scaf_940.259	Ia-Chr14	22908899	22911645	Ib-g17216.t1	Ib-LG5	3893672	3896530	iaq.scaf_116.38	Ia-scaf_116	313182	317644	At-transcript:AT4G30980.2	At-4	15079118	15081775
								iaq.scaf_940.332	Ia-Chr14	23606556	23608697	Ib-g17144.t1	Ib-LG5	3356558	3359116	iaq.scaf_20.563	Ia-scaf_20	4425034	4427451	At-transcript:AT4G36930.1	At-4	17414083	17416386
								iaq.scaf_940.638	Ia-Chr14	25823708	25826060	Ib-g16793.t1	Ib-LG5	1197827	1200019	iaq.scaf_37.49	Ia-scaf_37	552545	558864	At-transcript:AT4G28790.1	At-4	14218260	14220998
								iaq.scaf_940.744	Ia-Chr14	26482672	26485563	Ib-g16681.t1	Ib-LG5	533513	535859	iaq.scaf_857.175	Ia-scaf_857	1283544	1286575	At-transcript:AT4G14410.1	At-4	8299397	8301667
								iaq.scaf_90.1026	Ia-Chr14	16573459	16574794	Ib-g20804.t1	Ib-LG5	30186207	30187091	iaq.scaf_129.1438	Ia-Chr1	16182786	16187166	At-transcript:AT5G54680.1	At-5	22216934	22219274
								iaq.scaf_940.332	Ia-Chr14	23606556	23608697	Ib-g29126.t1	Ib-LG7	28218012	28219737	iaq.scaf_129.1121	Ia-Chr1	13884314	13885954	At-transcript:AT5G65320.1	At-5	26107169	26108726
								iaq.scaf_90.758	Ia-Chr14	14945405	14947221	Ib-g25336.t1	Ib-LG7	461084	463332	iaq.scaf_129.450	Ia-Chr1	8020032	8022935	At-transcript:AT5G51780.2	At-5	21034626	21036773
								iaq.scaf_330.190	Ia-Chr15	12285039	12289721	Ib-g38365.t1	Ib-LG10	1411197	1415851	iaq.scaf_25.230	Ia-Chr1	36951760	36954648	At-transcript:AT5G48560.1	At-5	19683809	19687187
								iaq.scaf_330.180	Ia-Chr15	12395661	12398428	Ib-g38353.t1	Ib-LG10	1308353	1311056	iaq.scaf_129.652	Ia-Chr1	10142194	10145861	At-transcript:AT5G38860.1	At-5	15558901	15561126
								iaq.scaf_330.56	Ia-Chr15	13417664	13421369	Ib-g38205.t1	Ib-LG10	325858	329694	iaq.scaf_129.880	Ia-Chr1	11917695	11920117	At-transcript:AT5G53210.1	At-5	21586219	21589255
								iaq.scaf_330.180	Ia-Chr15	12395661	12398428	Ib-g55758.t1	Ib-LG14	2848693	2851118	iaq.scaf_323.31	Ia-Chr11	22932389	22936283	At-transcript:AT5G54680.1	At-5	22216934	22219274
								iaq.scaf_330.190	Ia-Chr15	12285039	12289721	Ib-g14702.t1	Ib-LG4	14287531	14291481	iaq.scaf_564.54	Ia-Chr11	19321892	19325554	At-transcript:AT5G54680.1	At-5	22216934	22219274
								iaq.scaf_330.180	Ia-Chr15	12395661	12398428	Ib-g14749.t1	Ib-LG4	14627571	14630154	iaq.scaf_884.68	Ia-Chr11	13048905	13058285	At-transcript:AT5G08130.8	At-5	2606018	2610250
								iaq.scaf_330.56	Ia-Chr15	13417664	13421369	Ib-g20532.t1	Ib-LG5	28553567	28555501	iaq.scaf_486.412_iaq.scaf_486.413	Ia-Chr12	2951267	2954754	At-transcript:AT5G04150.1	At-5	1138410	1139633
								iaq.scaf_330.56	Ia-Chr15	13417664	13421369	Ib-g25336.t1	Ib-LG7	461084	463332	iaq.scaf_90.758	Ia-Chr14	14945405	14947221	At-transcript:AT5G51780.2	At-5	21034626	21036773
								iaq.scaf_3.452	Ia-Chr2	2725420	2728161	Ib-g247.t1	Ib-LG1	1288258	1291485	iaq.scaf_940.253	Ia-Chr14	22870184	22871030	At-transcript:AT5G67060.1	At-5	26766082	26767257
								iaq.scaf_3.452	Ia-Chr2	2725420	2728161	Ib-g46399.t1	Ib-LG11	37179036	37181834	iaq.scaf_940.259	Ia-Chr14	22908899	22911645	At-transcript:AT5G67110.1	At-5	26785106	26786431
								iaq.scaf_3.452	Ia-Chr2	2725420	2728161	Ib-g54081.t1	Ib-LG13	21542424	21547533	iaq.scaf_90.1026	Ia-Chr14	16573459	16574794	At-transcript:AT5G09750.1	At-5	3026109	3027114
								iaq.scaf_3.452	Ia-Chr2	2725420	2728161	Ib-g54673.t1	Ib-LG13	25276936	25278692	iaq.scaf_940.744	Ia-Chr14	26482672	26485563	At-transcript:AT5G57150.4	At-5	23152174	23154941
								iaq.scaf_3.235	Ia-Chr2	1361590	1364147	Ib-g34207.t1	Ib-LG9	1372897	1375339	iaq.scaf_90.865	Ia-Chr14	15715644	15718266	At-transcript:AT5G53210.1	At-5	21586219	21589255
								iaq.scaf_3.452	Ia-Chr2	2725420	2728161	Ib-g34447.t1	Ib-LG9	2697347	2699651	iaq.scaf_940.332	Ia-Chr14	23606556	23608697	At-transcript:AT5G65640.1	At-5	26236964	26239219
								iaq.scaf_3.590	Ia-Chr2	3761978	3765566	Ib-g34604.t1	Ib-LG9	3676558	3677307	iaq.scaf_330.190	Ia-Chr15	12285039	12289721	At-transcript:AT5G46690.1	At-5	18945543	18947637
								iaq.scaf_82.88	Ia-Chr2	8403376	8406835	Ib-g35355.t1	Ib-LG9	9215563	9219534	iaq.scaf_330.180	Ia-Chr15	12395661	12398428	At-transcript:AT5G46830.1	At-5	19002564	19004384
								iaq.scaf_82.123	Ia-Chr2	8874074	8878828	Ib-g35474.t1	Ib-LG9	10168851	10173675	iaq.scaf_330.56	Ia-Chr15	13417664	13421369	At-transcript:AT5G51780.2	At-5	21034626	21036773
								iaq.scaf_73.1270	Ia-Chr3	21309277	21312530	Ib-g41166.t1	Ib-LG10	22351574	22357631	iaq.scaf_330.180	Ia-Chr15	12395661	12398428	At-transcript:AT5G46760.1	At-5	18974022	18976590
								iaq.scaf_73.188	Ia-Chr3	31128148	31129475	Ib-g43248.t1	Ib-LG11	12824200	12825873	iaq.scaf_3.452	Ia-Chr2	2725420	2728161	At-transcript:AT5G54680.1	At-5	22216934	22219274
								iaq.scaf_73.1270	Ia-Chr3	21309277	21312530	Ib-g47190.t1	Ib-LG12	2117573	2120438	iaq.scaf_30.104	Ia-Chr4	15931177	15935220	At-transcript:AT5G46690.1	At-5	18945543	18947637
								iaq.scaf_73.1113	Ia-Chr3	24001284	24002700	Ib-g58568.t1	Ib-LG14	23206139	23207049	iaq.scaf_30.89	Ia-Chr4	15584511	15587095	At-transcript:AT5G46760.1	At-5	18974022	18976590
								iaq.scaf_73.188	Ia-Chr3	31128148	31129475	Ib-g59672.t1	Ib-LG14	29815650	29816976	iaq.scaf_131.41.1	Ia-Chr6	29147329	29148916	At-transcript:AT5G51790.3	At-5	21039533	21041618
								iaq.scaf_73.67	Ia-Chr3	31814874	31817128	Ib-g59794.t1	Ib-LG14	30456595	30458770	iaq.scaf_9.556	Ia-Chr6	2311619	2313709	At-transcript:AT5G65320.1	At-5	26107169	26108726
								iaq.scaf_46.24	Ia-Chr3	16833239	16839008	Ib-g58484.t1	Ib-LG14	22622772	22628253	iaq.scaf_9.141	Ia-Chr6	6398035	6400460	At-transcript:AT5G65640.1	At-5	26236964	26239219
								iaq.scaf_588.40	Ia-Chr3	9500279	9502918	Ib-g57590.t1	Ib-LG14	16079503	16081857	iaq.scaf_719.103	Ia-Chr6	15954970	15957597	At-transcript:AT5G43175.1	At-5	17334121	17335234
								iaq.scaf_1380.20	Ia-Chr3	7548857	7550335	Ib-g58568.t1	Ib-LG14	23206139	23207049	iaq.scaf_131.892	Ia-Chr6	21772115	21775551	At-transcript:AT5G58010.1	At-5	23483366	23485014
								iaq.scaf_588.40	Ia-Chr3	9500279	9502918	Ib-g8960.t1	Ib-LG2	34765996	34775270	iaq.scaf_9.685	Ia-Chr6	1448496	1451265	At-transcript:AT5G38860.1	At-5	15558901	15561126
								iaq.scaf_73.1270	Ia-Chr3	21309277	21312530	Ib-g12588.t1	Ib-LG3	23506054	23508984	iaq.scaf_9.156	Ia-Chr6	6257285	6259365	At-transcript:AT5G37800.1	At-5	15036066	15037884
								iaq.scaf_73.1380	Ia-Chr3	20057900	20061237	Ib-g12277.t1	Ib-LG3	21025878	21030445	iaq.scaf_115.290	Ia-Chr7	36330032	36331533	At-transcript:AT5G43175.1	At-5	17334121	17335234
								iaq.scaf_73.1374.1	Ia-Chr3	20082092	20086377	Ib-g12272.t1	Ib-LG3	21004378	21012899	iaq.scaf_115.331.1	Ia-Chr7	36053698	36057081	At-transcript:AT5G67110.1	At-5	26785106	26786431
								iaq.scaf_73.1270	Ia-Chr3	21309277	21312530	Ib-g12144.t1	Ib-LG3	20022404	20025270	iaq.scaf_115.222	Ia-Chr7	36886307	36888579	At-transcript:AT5G65640.1	At-5	26236964	26239219
								iaq.scaf_73.1476	Ia-Chr3	18953994	18957366	Ib-g12479.t1	Ib-LG3	22777012	22779696	iaq.scaf_507.334	Ia-Chr7	2778412	2781040	At-transcript:AT5G54680.1	At-5	22216934	22219274
								iaq.scaf_73.1425	Ia-Chr3	19582252	19585878	Ib-g12372.t1	Ib-LG3	21813460	21816397	iaq.scaf_24.38	Ia-Chr9	17980786	17982650	At-transcript:AT5G43650.1	At-5	17533130	17534796
								iaq.scaf_73.1425	Ia-Chr3	19582252	19585878	Ib-g12826.t1	Ib-LG4	346690	355535	iaq.scaf_116.38	Ia-scaf_116	313182	317644	At-transcript:AT5G58010.1	At-5	23483366	23485014
								iaq.scaf_46.24	Ia-Chr3	16833239	16839008	Ib-g24949.t1	Ib-LG6	29679511	29688676	iaq.scaf_20.598	Ia-scaf_20	4674467	4675966	At-transcript:AT5G43175.1	At-5	17334121	17335234
								iaq.scaf_1355.72	Ia-Chr4	2248415	2251128	Ib-g38205.t1	Ib-LG10	325858	329694	iaq.scaf_20.556	Ia-scaf_20	4374370	4375648	At-transcript:AT5G67060.1	At-5	26766082	26767257
								iaq.scaf_30.89	Ia-Chr4	15584511	15587095	Ib-g38353.t1	Ib-LG10	1308353	1311056	iaq.scaf_20.563	Ia-scaf_20	4425034	4427451	At-transcript:AT5G67110.1	At-5	26785106	26786431
								iaq.scaf_30.104	Ia-Chr4	15931177	15935220	Ib-g38365.t1	Ib-LG10	1411197	1415851	iaq.scaf_233.78	Ia-scaf_233	491519	497489	At-transcript:AT5G08130.8	At-5	2606018	2610250
								iaq.scaf_30.89	Ia-Chr4	15584511	15587095	Ib-g55758.t1	Ib-LG14	2848693	2851118	iaq.scaf_37.113	Ia-scaf_37	1555195	1558405	At-transcript:AT5G48560.1	At-5	19683809	19687187
								iaq.scaf_876.420	Ia-Chr4	22817100	22820446	Ib-g13650.t1	Ib-LG4	5887777	5890660
								iaq.scaf_30.89	Ia-Chr4	15584511	15587095	Ib-g14749.t1	Ib-LG4	14627571	14630154
								iaq.scaf_30.104	Ia-Chr4	15931177	15935220	Ib-g14702.t1	Ib-LG4	14287531	14291481
								iaq.scaf_120.25	Ia-Chr4	17404995	17411797	Ib-g14524.t1	Ib-LG4	12898706	12903856
								iaq.scaf_1355.72	Ia-Chr4	2248415	2251128	Ib-g15746.t1	Ib-LG4	22385737	22388519
								iaq.scaf_1355.72	Ia-Chr4	2248415	2251128	Ib-g20532.t1	Ib-LG5	28553567	28555501
								iaq.scaf_1355.72	Ia-Chr4	2248415	2251128	Ib-g25336.t1	Ib-LG7	461084	463332
								iaq.scaf_28.132	Ia-Chr5	1126719	1130283	Ib-g2468.t1	Ib-LG1	17184114	17189924
								iaq.scaf_52.45	Ia-Chr5	10811189	10816079	Ib-g25891.t1	Ib-LG7	3918858	3923431
								iaq.scaf_9.132	Ia-Chr6	6497114	6500321	Ib-g1002.t1	Ib-LG1	5830227	5837977
								iaq.scaf_131.41.1	Ia-Chr6	29147329	29148916	Ib-g1623.t1	Ib-LG1	10117968	10120420
								iaq.scaf_9.556	Ia-Chr6	2311619	2313709	Ib-g633.t1	Ib-LG1	3626308	3627987
								iaq.scaf_9.685	Ia-Chr6	1448496	1451265	Ib-g1226.t1	Ib-LG1	7314368	7316340
								iaq.scaf_719.103	Ia-Chr6	15954970	15957597	Ib-g38747.t1	Ib-LG10	3917107	3919296
								iaq.scaf_131.41.1	Ia-Chr6	29147329	29148916	Ib-g38205.t1	Ib-LG10	325858	329694
								iaq.scaf_719.103	Ia-Chr6	15954970	15957597	Ib-g41945.t1	Ib-LG11	3584837	3586356
								iaq.scaf_9.141	Ia-Chr6	6398035	6400460	Ib-g42002.t1	Ib-LG11	4008065	4010036
								iaq.scaf_131.892	Ia-Chr6	21772115	21775551	Ib-g47100.t1	Ib-LG12	1441974	1446078
								iaq.scaf_9.252	Ia-Chr6	5458317	5460957	Ib-g59748.t1	Ib-LG14	30197758	30200293
								iaq.scaf_9.764	Ia-Chr6	948916	951361	Ib-g59965.t1	Ib-LG15	617150	619426
								iaq.scaf_9.141	Ia-Chr6	6398035	6400460	Ib-g60256.t1	Ib-LG15	2355159	2357339
								iaq.scaf_719.103	Ia-Chr6	15954970	15957597	Ib-g60357.t1	Ib-LG15	3036157	3037772
								iaq.scaf_9.141	Ia-Chr6	6398035	6400460	Ib-g17124.t1	Ib-LG5	3209103	3211455
								iaq.scaf_131.41.1	Ia-Chr6	29147329	29148916	Ib-g20532.t1	Ib-LG5	28553567	28555501
								iaq.scaf_131.506	Ia-Chr6	25847757	25852661	Ib-g25833.t1	Ib-LG7	3466921	3475586
								iaq.scaf_131.204	Ia-Chr6	28164273	28167489	Ib-g25500.t1	Ib-LG7	1363620	1366018
								iaq.scaf_131.41.1	Ia-Chr6	29147329	29148916	Ib-g25336.t1	Ib-LG7	461084	463332
								iaq.scaf_9.764	Ia-Chr6	948916	951361	Ib-g30090.t1	Ib-LG7	34732692	34734676
								iaq.scaf_9.685	Ia-Chr6	1448496	1451265	Ib-g30012.t1	Ib-LG7	34219233	34221883
								iaq.scaf_9.556	Ia-Chr6	2311619	2313709	Ib-g29854.t1	Ib-LG7	33271280	33273146
								iaq.scaf_131.506	Ia-Chr6	25847757	25852661	Ib-g25891.t1	Ib-LG7	3918858	3923431
								iaq.scaf_9.252	Ia-Chr6	5458317	5460957	Ib-g29332.t1	Ib-LG7	29697556	29699640
								iaq.scaf_131.892	Ia-Chr6	21772115	21775551	Ib-g26525.t1	Ib-LG7	8883109	8886793
								iaq.scaf_9.156	Ia-Chr6	6257285	6259365	Ib-g29158.t1	Ib-LG7	28453481	28455464
								iaq.scaf_9.141	Ia-Chr6	6398035	6400460	Ib-g29126.t1	Ib-LG7	28218012	28219737
								iaq.scaf_9.133	Ia-Chr6	6486802	6488563	Ib-g29114.t1	Ib-LG7	28106091	28111351
								iaq.scaf_115.290	Ia-Chr7	36330032	36331533	Ib-g38747.t1	Ib-LG10	3917107	3919296
								iaq.scaf_115.263.2	Ia-Chr7	36528920	36533590	Ib-g38780.t1	Ib-LG10	4212301	4214385
								iaq.scaf_115.222	Ia-Chr7	36886307	36888579	Ib-g38960.t1	Ib-LG10	5541266	5547836
								iaq.scaf_111.36	Ia-Chr7	16747028	16747870	Ib-g38692.t1	Ib-LG10	3534831	3535663
								iaq.scaf_115.331.1	Ia-Chr7	36053698	36057081	Ib-g41898.t1	Ib-LG11	3318411	3329807
								iaq.scaf_115.290	Ia-Chr7	36330032	36331533	Ib-g41945.t1	Ib-LG11	3584837	3586356
								iaq.scaf_115.263.2	Ia-Chr7	36528920	36533590	Ib-g41970.t1	Ib-LG11	3749409	3752092
								iaq.scaf_115.222	Ia-Chr7	36886307	36888579	Ib-g42002.t1	Ib-LG11	4008065	4010036
								iaq.scaf_115.190	Ia-Chr7	37231682	37233007	Ib-g42034.t1	Ib-LG11	4230570	4236333
								iaq.scaf_115.136	Ia-Chr7	37727433	37729568	Ib-g42098.t1	Ib-LG11	4651216	4653177
								iaq.scaf_6.277	Ia-Chr7	41632358	41635543	Ib-g42688.t1	Ib-LG11	8915286	8918285
								iaq.scaf_6.396	Ia-Chr7	42752815	42756284	Ib-g42835.t1	Ib-LG11	9926816	9929847
								iaq.scaf_6.450	Ia-Chr7	43127687	43129317	Ib-g42953.t1	Ib-LG11	10706518	10709255
								iaq.scaf_6.581	Ia-Chr7	44094488	44097975	Ib-g43097.t1	Ib-LG11	11695886	11698642
								iaq.scaf_6.670	Ia-Chr7	44946746	44947966	Ib-g43248.t1	Ib-LG11	12824200	12825873
								iaq.scaf_112.64	Ia-Chr7	32784924	32789327	Ib-g43717.t1	Ib-LG11	16255663	16260229
								iaq.scaf_507.334	Ia-Chr7	2778412	2781040	Ib-g46399.t1	Ib-LG11	37179036	37181834
								iaq.scaf_507.339	Ia-Chr7	2808198	2809386	Ib-g46392.t1	Ib-LG11	37151780	37153181
								iaq.scaf_507.415	Ia-Chr7	3474483	3477652	Ib-g46287.t1	Ib-LG11	36379811	36384241
								iaq.scaf_507.78	Ia-Chr7	575141	577220	Ib-g46801.t1	Ib-LG11	39733407	39736473
								iaq.scaf_308.80	Ia-Chr7	29446176	29451839	Ib-g44153.t1	Ib-LG11	19555486	19562243
								iaq.scaf_507.78	Ia-Chr7	575141	577220	Ib-g54594.t1	Ib-LG13	24749750	24751199
								iaq.scaf_507.334	Ia-Chr7	2778412	2781040	Ib-g54081.t1	Ib-LG13	21542424	21547533
								iaq.scaf_507.334	Ia-Chr7	2778412	2781040	Ib-g54673.t1	Ib-LG13	25276936	25278692
								iaq.scaf_6.581	Ia-Chr7	44094488	44097975	Ib-g59748.t1	Ib-LG14	30197758	30200293
								iaq.scaf_6.670	Ia-Chr7	44946746	44947966	Ib-g59672.t1	Ib-LG14	29815650	29816976
								iaq.scaf_115.331.1	Ia-Chr7	36053698	36057081	Ib-g60396.t1	Ib-LG15	3275284	3278771
								iaq.scaf_115.290	Ia-Chr7	36330032	36331533	Ib-g60357.t1	Ib-LG15	3036157	3037772
								iaq.scaf_115.263.2	Ia-Chr7	36528920	36533590	Ib-g60295.t1	Ib-LG15	2641446	2643611
								iaq.scaf_115.222	Ia-Chr7	36886307	36888579	Ib-g60256.t1	Ib-LG15	2355159	2357339
								iaq.scaf_65.16	Ia-Chr7	11209981	11221663	Ib-g7739.t1	Ib-LG2	25846053	25850544
								iaq.scaf_115.331.1	Ia-Chr7	36053698	36057081	Ib-g17216.t1	Ib-LG5	3893672	3896530
								iaq.scaf_115.222	Ia-Chr7	36886307	36888579	Ib-g17124.t1	Ib-LG5	3209103	3211455
								iaq.scaf_115.190	Ia-Chr7	37231682	37233007	Ib-g16793.t1	Ib-LG5	1197827	1200019
								iaq.scaf_115.222	Ia-Chr7	36886307	36888579	Ib-g29126.t1	Ib-LG7	28218012	28219737
								iaq.scaf_507.334	Ia-Chr7	2778412	2781040	Ib-g34447.t1	Ib-LG9	2697347	2699651
								iaq.scaf_51.38	Ia-Chr8	1019135	1020964	Ib-g33888.t1	Ib-LG8	26360384	26362593
								iaq.scaf_51.63	Ia-Chr8	1315549	1318517	Ib-g33866.t1	Ib-LG8	26153444	26159786
								iaq.scaf_550.296	Ia-Chr9	21397245	21398947	Ib-g61504.t1	Ib-LG15	11061721	11063496
								iaq.scaf_24.189.2	Ia-Chr9	16901487	16903843	Ib-g13391.t1	Ib-LG4	4120743	4130188
								iaq.scaf_24.38	Ia-Chr9	17980786	17982650	Ib-g13167.t1	Ib-LG4	2705159	2707615
								iaq.scaf_116.38	Ia-scaf_116	313182	317644	Ib-g47100.t1	Ib-LG12	1441974	1446078
								iaq.scaf_1261.48	Ia-scaf_1261	495383	497843	Ib-g38960.t1	Ib-LG10	5541266	5547836
								iaq.scaf_1261.48	Ia-scaf_1261	495383	497843	Ib-g42002.t1	Ib-LG11	4008065	4010036
								iaq.scaf_1261.48	Ia-scaf_1261	495383	497843	Ib-g60256.t1	Ib-LG15	2355159	2357339
								iaq.scaf_20.556	Ia-scaf_20	4374370	4375648	Ib-g38692.t1	Ib-LG10	3534831	3535663
								iaq.scaf_20.598	Ia-scaf_20	4674467	4675966	Ib-g38747.t1	Ib-LG10	3917107	3919296
								iaq.scaf_20.619.5	Ia-scaf_20	4806329	4809182	Ib-g38780.t1	Ib-LG10	4212301	4214385
								iaq.scaf_20.563	Ia-scaf_20	4425034	4427451	Ib-g41898.t1	Ib-LG11	3318411	3329807
								iaq.scaf_20.598	Ia-scaf_20	4674467	4675966	Ib-g41945.t1	Ib-LG11	3584837	3586356
								iaq.scaf_20.619.5	Ia-scaf_20	4806329	4809182	Ib-g41970.t1	Ib-LG11	3749409	3752092
								iaq.scaf_20.27	Ia-scaf_20	326171	328018	Ib-g61009.t1	Ib-LG15	7250442	7252874
								iaq.scaf_20.187	Ia-scaf_20	1546912	1548252	Ib-g60851.t1	Ib-LG15	6206413	6207440
								iaq.scaf_20.269	Ia-scaf_20	2328364	2331766	Ib-g60771.t1	Ib-LG15	5613360	5615427
								iaq.scaf_20.365	Ia-scaf_20	3031665	3032817	Ib-g60674.t1	Ib-LG15	4998634	5000226
								iaq.scaf_20.365	Ia-scaf_20	3031665	3032817	Ib-g60618.t1	Ib-LG15	4559371	4561070
								iaq.scaf_20.556	Ia-scaf_20	4374370	4375648	Ib-g60403.t1	Ib-LG15	3326134	3327321
								iaq.scaf_20.563	Ia-scaf_20	4425034	4427451	Ib-g60396.t1	Ib-LG15	3275284	3278771
								iaq.scaf_20.598	Ia-scaf_20	4674467	4675966	Ib-g60357.t1	Ib-LG15	3036157	3037772
								iaq.scaf_20.619.5	Ia-scaf_20	4806329	4809182	Ib-g60336.t1	Ib-LG15	2897153	2899078
								iaq.scaf_20.619.5	Ia-scaf_20	4806329	4809182	Ib-g60295.t1	Ib-LG15	2641446	2643611
								iaq.scaf_20.556	Ia-scaf_20	4374370	4375648	Ib-g17220.t1	Ib-LG5	3941672	3942868
								iaq.scaf_20.563	Ia-scaf_20	4425034	4427451	Ib-g17216.t1	Ib-LG5	3893672	3896530
								iaq.scaf_233.78	Ia-scaf_233	491519	497489	Ib-g60027.t1	Ib-LG15	922741	932695
								iaq.scaf_233.197	Ia-scaf_233	1136593	1137923	Ib-g59914.t1	Ib-LG15	369493	370251
								iaq.scaf_36.64	Ia-scaf_36	508384	513018	Ib-g55614.t1	Ib-LG14	1729759	1732607
								iaq.scaf_37.113	Ia-scaf_37	1555195	1558405	Ib-g48979.t1	Ib-LG12	15599337	15602569
								iaq.scaf_37.49	Ia-scaf_37	552545	558864	Ib-g49455.t1	Ib-LG12	19073417	19081441
								iaq.scaf_37.49	Ia-scaf_37	552545	558864	Ib-g5235.t1	Ib-LG2	6804816	6808090
								iaq.scaf_37.113	Ia-scaf_37	1555195	1558405	Ib-g9812.t1	Ib-LG3	2583562	2586854
								iaq.scaf_504.18	Ia-scaf_504	132957	135991	Ib-g13135.t1	Ib-LG4	2500257	2503101
								iaq.scaf_76.43	Ia-scaf_76	649254	651487	Ib-g47777.t1	Ib-LG12	6448061	6450046
								iaq.scaf_857.78	Ia-scaf_857	563174	566445	Ib-g12272.t1	Ib-LG3	21004378	21012899
								iaq.scaf_857.175	Ia-scaf_857	1283544	1286575	Ib-g13135.t1	Ib-LG4	2500257	2503101
								iaq.scaf_857.40	Ia-scaf_857	269261	272141	Ib-g12826.t1	Ib-LG4	346690	355535
								iaq.scaf_857.78	Ia-scaf_857	563174	566445	Ib-g12894.t1	Ib-LG4	779953	783475
Note: The genes highlighted in red are shared among all homologous gene pairs.

## Sheet: Table S4
Table S4. Gene duplication events of IabHLH genes
DSD					PD					TD					TRD					WGD
Gene 1	Gene 2	Ka	Ks	Ka_Ks	Gene 1	Gene 2	Ka	Ks	Ka_Ks	Gene 1	Gene 2	Ka	Ks	Ka_Ks	Gene 1	Gene 2	Ka	Ks	Ka_Ks	Gene 1	Gene 2	Ka	Ks	Ka_Ks
iaq.scaf_24.189.2	iaq.scaf_115.136	0.510106	4.00844	0.127258	iaq.scaf_1133.2	iaq.scaf_1133.6	0.0575789	0.108595	0.530218	iaq.scaf_1133.7	iaq.scaf_1133.8	0.173358	0.368257	0.470753	iaq.scaf_51.63	iaq.scaf_73.1270	0.29595	3.14194	0.0941933	iaq.scaf_504.18	iaq.scaf_857.175	NA	NA	NA
iaq.scaf_36.64	iaq.scaf_30.89	0.838456	4.40464	0.190357	iaq.scaf_1133.3	iaq.scaf_1133.7	0.0423001	0.094882	0.445818	iaq.scaf_129.815	iaq.scaf_129.816	0.688677	1.66298	0.414123	iaq.scaf_550.296	iaq.scaf_73.1374.1	0.625131	3.87407	0.161363	iaq.scaf_73.188	iaq.scaf_6.670	0.407466	2.43527	0.167318
iaq.scaf_37.49	iaq.scaf_82.123	0.635577	4.39054	0.144761	iaq.scaf_1133.7	iaq.scaf_1133.9	0.130254	0.411506	0.316529	iaq.scaf_131.41.1	iaq.scaf_131.41	0.605025	3.79514	0.159421	iaq.scaf_58.1198	iaq.scaf_588.40	0.612349	3.95801	0.154711	iaq.scaf_73.1425	iaq.scaf_857.40	0.156195	1.39832	0.111703
iaq.scaf_392.1	iaq.scaf_688.1	0.0368918	0.0836518	0.441016	iaq.scaf_174.109	iaq.scaf_1133.3	0.305775	0.433858	0.704781	iaq.scaf_174.110	iaq.scaf_174.112	0.101297	0.407234	0.248745	iaq.scaf_6.277	iaq.scaf_37.113	0.431973	2.62252	0.164717	iaq.scaf_73.1374.1	iaq.scaf_857.78	0.287992	0.87922	0.327554
iaq.scaf_41.93	iaq.scaf_857.40	0.605055	3.90995	0.154748	iaq.scaf_30.104	iaq.scaf_120.120	NA	NA	NA	iaq.scaf_9.133	iaq.scaf_9.132	0.662422	4.0092	0.165226	iaq.scaf_65.16	iaq.scaf_588.40	0.798186	4.09567	0.194886	iaq.scaf_52.45	iaq.scaf_131.506	0.269914	1.41328	0.190983
iaq.scaf_43.95	iaq.scaf_550.296	0.320778	1.07136	0.299411											iaq.scaf_76.43	iaq.scaf_6.396	0.722277	3.80649	0.189749	iaq.scaf_719.103	iaq.scaf_115.290	0.310426	0.710061	0.437182
iaq.scaf_486.412_iaq.scaf_486.413	iaq.scaf_73.1113	0.304565	1.31912	0.230885											iaq.scaf_799.1	iaq.scaf_1355.72	NA	NA	NA	iaq.scaf_9.252	iaq.scaf_6.581	0.467949	3.98738	0.117357
iaq.scaf_504.18	iaq.scaf_564.54	0.403314	3.73687	0.107928											iaq.scaf_876.420	iaq.scaf_82.88	0.422054	4.2937	0.0982961	iaq.scaf_9.141	iaq.scaf_115.222	0.438109	4.02824	0.108759
iaq.scaf_507.339	iaq.scaf_6.396	0.611339	3.6993	0.165258											iaq.scaf_89.3	iaq.scaf_115.136	0.483776	3.83234	0.126235	iaq.scaf_131.892	iaq.scaf_116.38	0.166984	0.871164	0.19168
iaq.scaf_507.415	iaq.scaf_507.42_iaq.scaf_507.43	0.608182	1.56115	0.389574											iaq.scaf_90.84	iaq.scaf_51.38	0.418474	2.43347	0.171966	iaq.scaf_719.103	iaq.scaf_20.598	0.314434	1.24641	0.252273
iaq.scaf_507.78	iaq.scaf_857.40	0.548414	3.86169	0.142014											iaq.scaf_940.638	iaq.scaf_857.40	0.460831	3.62786	0.127026	iaq.scaf_9.685	iaq.scaf_233.78	0.568483	3.98351	0.142709
iaq.scaf_51.63	iaq.scaf_940.749	NA	NA	NA											iaq.scaf_940.749	iaq.scaf_73.1270	0.29595	3.14194	0.0941933	iaq.scaf_115.222	iaq.scaf_1261.48	0.257267	1.28809	0.199727
iaq.scaf_515.2	iaq.scaf_1133.2	NA	NA	NA											iaq.scaf_982.2	iaq.scaf_6.670	NA	NA	NA	iaq.scaf_115.331.1	iaq.scaf_20.563	0.159969	0.735006	0.217643
iaq.scaf_515.3	iaq.scaf_688.1	0.160895	0.32415	0.496359											iaq.scaf_25.386	iaq.scaf_84.14	0.714894	4.53967	0.157477	iaq.scaf_115.290	iaq.scaf_20.598	0.265608	1.57508	0.168632
iaq.scaf_52.45	iaq.scaf_25.386	0.904173	4.23219	0.213642											iaq.scaf_25.500	iaq.scaf_73.1380	0.0818453	0.134281	0.609506	iaq.scaf_115.263.2	iaq.scaf_20.619.5	0.241986	0.969039	0.249717
iaq.scaf_54.62	iaq.scaf_90.865	0.334784	3.66898	0.0912472											iaq.scaf_28.132	iaq.scaf_115.136	0.548294	3.86588	0.141829	iaq.scaf_884.68	iaq.scaf_233.78	0.188759	0.563642	0.334891
iaq.scaf_550.296	iaq.scaf_73.1476	0.541127	3.73068	0.145048											iaq.scaf_308.80	iaq.scaf_82.123	0.28396	0.906755	0.313161	iaq.scaf_486.534.1	iaq.scaf_46.24	0.16051	0.621679	0.258187
iaq.scaf_58.1022.5	iaq.scaf_588.40	0.469074	4.02584	0.116516											iaq.scaf_323.174.2	iaq.scaf_58.294	0.719322	4.34182	0.165673	iaq.scaf_486.540	iaq.scaf_6.546	0.228552	1.07513	0.212581
iaq.scaf_58.1198	iaq.scaf_6.546	0.6138	3.76436	0.163056											iaq.scaf_36.64	iaq.scaf_84.14	0.223581	0.982705	0.227516	iaq.scaf_90.758	iaq.scaf_330.56	0.550949	3.0823	0.178746
iaq.scaf_58.198	iaq.scaf_133.107	0.851759	3.99084	0.213428											iaq.scaf_20.269	iaq.scaf_90.758	0.499409	3.73963	0.133545	iaq.scaf_90.758	iaq.scaf_131.41.1	0.360105	1.64092	0.219453
iaq.scaf_58.212	iaq.scaf_51.38	0.747161	4.30174	0.173688											iaq.scaf_20.27	iaq.scaf_940.253	0.519376	3.61013	0.143866	iaq.scaf_940.332	iaq.scaf_9.141	0.296459	1.46878	0.201841
iaq.scaf_58.294	iaq.scaf_82.123	0.754927	4.34817	0.17362											iaq.scaf_20.365	iaq.scaf_940.253	0.83603	3.52455	0.237202	iaq.scaf_940.259	iaq.scaf_115.331.1	0.547746	3.01959	0.181397
iaq.scaf_588.40	iaq.scaf_6.546	0.395759	3.70795	0.106733											iaq.scaf_120.25	iaq.scaf_940.744	0.117397	1.03135	0.113829	iaq.scaf_940.332	iaq.scaf_115.222	0.359519	3.84528	0.0934962
iaq.scaf_59.35	iaq.scaf_876.420	0.539731	4.27805	0.126163											iaq.scaf_1242.22	iaq.scaf_37.113	0.600479	4.02696	0.149115	iaq.scaf_940.253	iaq.scaf_20.556	0.33357	3.56946	0.0934511
iaq.scaf_6.396	iaq.scaf_59.35	0.866744	4.30253	0.20145											iaq.scaf_133.107	iaq.scaf_37.113	0.389285	4.26323	0.0913123	iaq.scaf_940.259	iaq.scaf_20.563	0.54886	1.79593	0.305613
iaq.scaf_6.450	iaq.scaf_73.1425	0.435731	3.82031	0.114057											iaq.scaf_111.36	iaq.scaf_20.556	0.132441	1.50908	0.0877624	iaq.scaf_330.56	iaq.scaf_1355.72	0.389526	1.51154	0.257702
iaq.scaf_6.581	iaq.scaf_25.566.12	0.673122	4.17314	0.161299											iaq.scaf_112.64	iaq.scaf_37.113	0.591223	3.77491	0.156619	iaq.scaf_330.190	iaq.scaf_30.104	0.240385	0.698456	0.344166
iaq.scaf_65.16	iaq.scaf_123.187	0.689866	3.99189	0.172817											iaq.scaf_114.65	iaq.scaf_6.670	0.307022	0.644759	0.47618	iaq.scaf_330.180	iaq.scaf_30.89	0.194233	2.4231	0.0801585
iaq.scaf_688.1	iaq.scaf_916.1	NA	NA	NA											iaq.scaf_109.228	iaq.scaf_330.180	0.266146	3.65839	0.0727494	iaq.scaf_330.56	iaq.scaf_131.41	0.65587	3.80188	0.172512
iaq.scaf_719.103	iaq.scaf_9.156	0.856374	3.87251	0.221142											iaq.scaf_104.44	iaq.scaf_115.136	0.463843	4.00323	0.115867	iaq.scaf_3.452	iaq.scaf_507.334	0.148328	0.599046	0.247607
iaq.scaf_73.1113	iaq.scaf_507.415	0.877224	2.95742	0.296618																iaq.scaf_1380.20	iaq.scaf_73.1113	0.162632	0.27448	0.592508
iaq.scaf_73.1374.1	iaq.scaf_37.113	0.59806	4.27768	0.139809																iaq.scaf_123.187	iaq.scaf_588.40	0.243416	0.830681	0.293032
iaq.scaf_73.1380	iaq.scaf_9.685	0.444634	3.94154	0.112807																iaq.scaf_58.294	iaq.scaf_37.49	0.223263	1.01304	0.220389
iaq.scaf_73.1476	iaq.scaf_1242.22	0.574697	3.72255	0.154383																iaq.scaf_564.54	iaq.scaf_323.31	0.393047	2.06003	0.190796
iaq.scaf_73.188	iaq.scaf_982.2	0.407466	2.43527	0.167318																iaq.scaf_564.54	iaq.scaf_3.452	0.366831	2.78041	0.131934
iaq.scaf_73.67	iaq.scaf_3.452	0.679259	3.70859	0.183158																iaq.scaf_59.35	iaq.scaf_82.88	0.18297	1.13394	0.161359
iaq.scaf_76.43	iaq.scaf_17.453	0.791697	3.89686	0.203163																iaq.scaf_41.93	iaq.scaf_3.590	0.519057	1.85994	0.279073
iaq.scaf_799.1	iaq.scaf_90.758	0.646089	3.81302	0.169443																iaq.scaf_323.31	iaq.scaf_3.452	0.454377	1.81263	0.250673
iaq.scaf_82.88	iaq.scaf_1261.48	0.633891	3.96292	0.159956																iaq.scaf_884.68	iaq.scaf_9.685	0.507796	3.94657	0.128668
iaq.scaf_84.14	iaq.scaf_30.89	0.825949	4.44697	0.185733																iaq.scaf_564.54	iaq.scaf_507.334	0.270425	1.9409	0.13933
iaq.scaf_84.143	iaq.scaf_133.107	0.706584	3.97542	0.177738																iaq.scaf_323.31	iaq.scaf_507.334	0.458338	1.50815	0.303908
iaq.scaf_857.175	iaq.scaf_564.54	0.403314	3.73687	0.107928																iaq.scaf_41.93	iaq.scaf_507.78	0.115596	1.11442	0.103728
iaq.scaf_857.40	iaq.scaf_3.590	0.618821	3.87159	0.159836																iaq.scaf_129.1438	iaq.scaf_3.452	0.348438	1.42104	0.245198
iaq.scaf_857.78	iaq.scaf_37.113	0.667873	4.28132	0.155997																iaq.scaf_25.724	iaq.scaf_73.1270	0.152781	0.555971	0.2748
iaq.scaf_876.420	iaq.scaf_1261.48	0.631282	4.05487	0.155685																iaq.scaf_25.566.12	iaq.scaf_73.1374.1	0.314142	1.0343	0.303723
iaq.scaf_884.68	iaq.scaf_25.500	0.517256	4.01322	0.128888																iaq.scaf_129.1121	iaq.scaf_9.556	0.305677	0.720269	0.424393
iaq.scaf_89.3	iaq.scaf_104.44	0.449412	1.56835	0.286551																iaq.scaf_129.652	iaq.scaf_9.685	0.218595	0.494068	0.442439
iaq.scaf_9.132	iaq.scaf_3.235	0.671417	2.88249	0.23293																iaq.scaf_129.450	iaq.scaf_131.41	0.411678	1.11175	0.370296
iaq.scaf_9.156	iaq.scaf_131.892	0.747708	3.9822	0.187762																iaq.scaf_129.815	iaq.scaf_9.133	0.580782	3.62183	0.160356
iaq.scaf_9.252	iaq.scaf_73.1374.1	0.599507	4.05009	0.148023																iaq.scaf_129.652	iaq.scaf_233.78	0.643018	1.70513	0.377108
iaq.scaf_9.556	iaq.scaf_330.190	0.474726	4.02996	0.117799																iaq.scaf_25.230	iaq.scaf_37.113	0.290575	0.781293	0.371916
iaq.scaf_90.1026	iaq.scaf_940.253	0.57142	3.63844	0.157051																iaq.scaf_25.566.12	iaq.scaf_857.78	0.228136	1.02127	0.223385
iaq.scaf_90.84	iaq.scaf_330.180	0.555082	4.09071	0.135693																iaq.scaf_123.187	iaq.scaf_58.1022.5	0.534952	4.01534	0.133227
iaq.scaf_90.865	iaq.scaf_24.189.2	0.545738	3.97519	0.137286																iaq.scaf_84.143	iaq.scaf_58.198	0.283429	1.8733	0.151299
iaq.scaf_940.259	iaq.scaf_82.123	0.760858	4.04084	0.188292																iaq.scaf_123.187	iaq.scaf_486.540	0.675147	4.02291	0.167825
iaq.scaf_940.638	iaq.scaf_73.1425	0.524972	3.68452	0.142481																iaq.scaf_129.880	iaq.scaf_90.865	0.223703	1.1197	0.199789
iaq.scaf_940.744	iaq.scaf_6.396	0.801339	3.88852	0.206078																iaq.scaf_129.450	iaq.scaf_90.758	0.568134	3.881	0.146389
iaq.scaf_940.749	iaq.scaf_37.113	0.403026	3.87199	0.104087																iaq.scaf_129.1438	iaq.scaf_564.54	0.104379	0.4869	0.214375
iaq.scaf_25.230	iaq.scaf_6.277	0.598516	4.31703	0.138641																iaq.scaf_129.370.2	iaq.scaf_486.540	0.620325	4.05734	0.152889
iaq.scaf_25.333	iaq.scaf_51.38	0.779273	4.3016	0.181159																iaq.scaf_129.370.2	iaq.scaf_58.1022.5	0.28624	0.958779	0.298547
iaq.scaf_25.386	iaq.scaf_36.64	0.663262	4.4476	0.149128																iaq.scaf_25.333	iaq.scaf_58.212	0.200624	0.84715	0.236822
iaq.scaf_25.500	iaq.scaf_9.685	0.483563	3.90078	0.123966
iaq.scaf_25.566.12	iaq.scaf_37.113	0.620577	4.33008	0.143318
iaq.scaf_25.724	iaq.scaf_51.63	0.413934	3.92083	0.105573
iaq.scaf_28.132	iaq.scaf_89.3	0.0107239	0.0110779	0.968044
iaq.scaf_3.235	iaq.scaf_9.133	0.605988	3.97103	0.152602
iaq.scaf_3.590	iaq.scaf_507.78	0.525813	3.08256	0.170577
iaq.scaf_30.104	iaq.scaf_115.136	0.43151	2.63366	0.163844
iaq.scaf_30.89	iaq.scaf_51.38	0.536164	4.25708	0.125946
iaq.scaf_308.80	iaq.scaf_37.49	0.717781	4.43311	0.161914
iaq.scaf_323.174.2	iaq.scaf_37.49	0.604073	4.32782	0.139579
iaq.scaf_330.180	iaq.scaf_51.38	0.477516	4.21619	0.113258
iaq.scaf_330.190	iaq.scaf_129.1121	0.501176	4.00294	0.125202
iaq.scaf_330.56	iaq.scaf_799.1	0.389526	1.51154	0.257702
iaq.scaf_233.197	iaq.scaf_507.415	0.593504	3.61713	0.164081
iaq.scaf_233.78	iaq.scaf_25.500	0.45615	3.37874	0.135006
iaq.scaf_174.109	iaq.scaf_1133.7	0.300411	0.542166	0.554094
iaq.scaf_20.187	iaq.scaf_20.365	0.133002	0.372368	0.35718
iaq.scaf_20.269	iaq.scaf_330.56	0.58185	3.75152	0.155097
iaq.scaf_20.27	iaq.scaf_90.1026	0.630383	3.66712	0.171902
iaq.scaf_20.365	iaq.scaf_111.36	0.84563	2.31231	0.365708
iaq.scaf_20.556	iaq.scaf_90.1026	0.425428	3.46033	0.122944
iaq.scaf_20.563	iaq.scaf_82.123	0.651798	3.92234	0.166176
iaq.scaf_20.598	iaq.scaf_9.156	0.851684	3.923	0.2171
iaq.scaf_20.619.5	iaq.scaf_73.1374.1	0.601446	3.94179	0.152582
iaq.scaf_129.1121	iaq.scaf_30.104	0.520887	2.32031	0.22449
iaq.scaf_129.1438	iaq.scaf_507.334	0.275544	1.30721	0.210787
iaq.scaf_129.370.2	iaq.scaf_6.546	0.503777	3.76233	0.133901
iaq.scaf_129.450	iaq.scaf_20.269	0.739949	2.02306	0.365757
iaq.scaf_129.652	iaq.scaf_25.500	0.489785	3.90727	0.125352
iaq.scaf_129.815	iaq.scaf_9.132	0.430318	1.84782	0.232879
iaq.scaf_129.816	iaq.scaf_9.133	0.338561	1.43801	0.235437
iaq.scaf_129.818	iaq.scaf_3.235	0.582595	2.13605	0.272744
iaq.scaf_129.880	iaq.scaf_24.189.2	0.489324	2.46757	0.198302
iaq.scaf_130.8	iaq.scaf_58.212	0.546534	4.37196	0.125009
iaq.scaf_131.204	iaq.scaf_3.590	0.642456	3.81292	0.168495
iaq.scaf_131.41	iaq.scaf_90.758	0.51666	3.83665	0.134664
iaq.scaf_131.41.1	iaq.scaf_20.269	0.560362	3.72255	0.150532
iaq.scaf_131.506	iaq.scaf_90.84	0.96605	2.01825	0.478657
iaq.scaf_131.892	iaq.scaf_84.143	0.536707	3.2076	0.167324
iaq.scaf_133.107	iaq.scaf_6.277	0.203989	2.21403	0.0921346
iaq.scaf_1355.72	iaq.scaf_90.758	0.646089	3.81302	0.169443
iaq.scaf_1380.20	iaq.scaf_486.412_iaq.scaf_486.413	0.45306	1.89445	0.239151
iaq.scaf_17.453	iaq.scaf_6.396	0.621234	4.29499	0.144642
iaq.scaf_120.120	iaq.scaf_330.190	0.240385	0.698456	0.344166
iaq.scaf_120.25	iaq.scaf_876.420	0.861948	3.73667	0.230673
iaq.scaf_123.1	iaq.scaf_58.294	0.814085	2.40542	0.338437
iaq.scaf_123.187	iaq.scaf_6.546	0.536388	3.72206	0.144111
iaq.scaf_1261.48	iaq.scaf_9.141	0.356222	3.92737	0.0907025
iaq.scaf_116.38	iaq.scaf_84.143	0.449051	2.74732	0.16345
iaq.scaf_109.228	iaq.scaf_30.89	0.329824	3.77011	0.0874839
iaq.scaf_111.36	iaq.scaf_940.253	0.336668	3.62957	0.0927572
iaq.scaf_112.64	iaq.scaf_1242.22	0.343502	1.02615	0.334747
iaq.scaf_1133.2	iaq.scaf_688.1	0.032286	0.0644866	0.500661
iaq.scaf_1133.3	iaq.scaf_515.3	NA	NA	NA
iaq.scaf_1133.6	iaq.scaf_688.1	0.0609085	0.176292	0.345498
iaq.scaf_1133.7	iaq.scaf_515.3	0.0423001	0.094882	0.445818
iaq.scaf_1133.8	iaq.scaf_174.112	0.138818	0.331664	0.418549
iaq.scaf_1133.9	iaq.scaf_1133.3	0.134207	0.247675	0.541869
iaq.scaf_114.65	iaq.scaf_982.2	0.307022	0.644759	0.47618
iaq.scaf_115.136	iaq.scaf_9.556	0.334847	2.78852	0.120081
iaq.scaf_115.190	iaq.scaf_940.638	0.54239	3.64092	0.148971
iaq.scaf_115.263.2	iaq.scaf_857.78	0.611461	4.19268	0.14584
iaq.scaf_115.290	iaq.scaf_9.156	0.886132	3.86527	0.229255
iaq.scaf_115.331.1	iaq.scaf_308.80	0.754807	4.08671	0.184698
iaq.scaf_104.44	iaq.scaf_129.1121	0.535503	3.11884	0.171699

## Sheet: Table S5
Table S5. The FPKM values of DEGs
Gene ID	Rename	G_S1-input_fpkm	G_S2-input_fpkm	G_S3-input_fpkm	P_S1-input_fpkm	P_S2-input_fpkm	P_S3-input_fpkm	G_S mean FPKM	P_S mean FPKM	log2FC	P-Value	FDR	Subfamily
iaq.scaf_73.1476	IabHLH027	0	0	0	4.11	1.88	1.58	0.001	2.52333	11.3011	3.32524e-09	5.29277e-08	XII
iaq.scaf_20.27	IabHLH130	0.3	0.48	0.27	0.61	1.93	2.04	0.35	1.52667	2.12496	0.000498496	0.00271191	VIIIb
iaq.scaf_550.296	IabHLH084	3.07	4.64	2.55	8.2	10.3	20.71	3.42	13.07	1.93419	1.37988e-06	1.40865e-05	XII
iaq.scaf_82.123	IabHLH022	5.48	6.01	6.2	12.84	15.95	14.64	5.89667	14.4767	1.29576	2.84687e-18	1.42791e-16	VII(a+b)
iaq.scaf_486.540	IabHLH112	1.7	1.34	2.1	4.08	3.07	4.44	1.71333	3.86333	1.17304	0.000591854	0.00315495	IX
iaq.scaf_130.8	IabHLH085	17.99	25.16	17.17	42.02	40.82	44.39	20.1067	42.41	1.07673	4.52525e-11	9.52447e-10	III(d+e)
iaq.scaf_17.453	IabHLH116	1.75	1.93	1.62	0.82	0.97	0.7	1.76667	0.83	-1.08985	0.00054611	0.00294008	III(a+c)
iaq.scaf_9.764	IabHLH043	12.01	18.42	7.62	3.2	3.36	5.25	12.6833	3.93667	-1.68789	7.04141e-07	7.64961e-06	IVb
iaq.scaf_73.1374.1	IabHLH030	5.11	5.95	4.21	1.69	1.9	1.01	5.09	1.53333	-1.73099	2.64319e-09	4.28386e-08	XII
iaq.scaf_507.42_iaq.scaf_507.43	IabHLH057	9.72	19.06	9.27	3.22	2.34	1.95	12.6833	2.50333	-2.34101	7.76935e-12	1.82517e-10	Orphans
iaq.scaf_89.3	IabHLH142	4.19	3.46	4.02	0.57	0.95	0.7	3.89	0.74	-2.39417	4.36482e-09	6.81229e-08	Ia
iaq.scaf_486.412_iaq.scaf_486.413	IabHLH114	3.65	10.81	1.71	0.46	0.54	0.37	5.39	0.456667	-3.56107	8.12304e-11	1.63632e-09	Ib(2)
iaq.scaf_30.104	IabHLH037	2.26	0.24	0.8	0	0	0	1.1	0.001	-10.1033	8.3111e-07	8.87778e-06	Ia
Note: P_S represents purple-stemmed I. aquatica. G_S represents green-stemmed I. aquatica.

## Sheet: Table S6
Table S6. Cis-acting elements of DEGs
		light response																				stress responses					phytohormone reponse										plant growth and development
Gene name	Rename	Box 4	TCT-motif	GT1-motif	G-Box	TCCC-motif	I-box	AT1-motif	GATA-motif	MRE	AE-box	ATCT-motif	GA-motif	chs-CMA1a	ATC-motif	AAAC-motif	Box II	Gap-box	Sp1	3-AF1 binding site	4cl-CMA1b	ARE	MBS	TC-rich repeats	LTR	CCAAT-box	ABRE	TGACG-motif	CGTCA-motif	O2-site	AuxRR-core	TCA-element	AT-rich element	P-box	TATC-box	GARE-motif	CAT-box	circadian
iaq.scaf_130.8	IabHLH085	6	2	9	4				3	1												5	1		1	1	3	2	2	1			1		1
iaq.scaf_17.453	IabHLH116		2	1		1				1		1			1							2		1	1	1					1					1	1
iaq.scaf_20.27	IabHLH130	1	2		7		2		1			2	1								1	1		1	1		10	1	1	1				1		1
iaq.scaf_30.104	IabHLH037	2	1	2	10								1						1			2	1	1	2		10	1	1		1				1		2
iaq.scaf_486.412_iaq.scaf_486.413	IabHLH114		1		2								1															2		2			1				1
iaq.scaf_507.42_iaq.scaf_507.43	IabHLH057	2	3	2							1								1			2		1	1						1						1
iaq.scaf_550.296	IabHLH084	3	2	1	3					2		1					2						2				3	1	1	2		1
iaq.scaf_73.1374.1	IabHLH030	1		1							5											1	3	2								3					1
iaq.scaf_73.1476	IabHLH027	7		2	2					1				1			1					2					2	2	2						1		2	1
iaq.scaf_82.123	IabHLH022	4			1		1	1	1					1						1		1	1										1	1
iaq.scaf_89.3	IabHLH142	6	2	3	3								1			1		1				1				2	2	3	3			1	2	3
iaq.scaf_486.540	IabHLH112	4	1	3	3					1													1	1			4	3	3								2
iaq.scaf_9.764	IabHLH043	1	2	1	7		2		1	1	1	1						1	1			4	1		2		5	2	2	1			1	2			1

## Sheet: Table S7
Table S7. The gene-specific primers used for qRT-PCR
No.	Name	Gene ID	Orientation	Primer Sequence (5'->3')
1	IabHLH022	iaq.scaf_82.123	Forward	CCTCAGGTGGTACGAAGATACA
			Reverse	AGCCGAAGTAGTGTTCTGAAGA
2	IabHLH027	iaq.scaf_73.1476	Forward	CGTTAATCCGCTGTCAGAATCC
			Reverse	TGGCTCTCACATGAACAACTTC
3	IabHLH030	iaq.scaf_73.1374.1	Forward	CTGACGATGGTGTGAACTTCTT
			Reverse	GGTTAGGTTGATCCCAGATTGC
4	IabHLH037	iaq.scaf_30.104	Forward	CATTCTCGCAGTTCTTCTCGTA
			Reverse	TGACTTCTATGTCGGCAATAGC
5	IabHLH043	iaq.scaf_9.764	Forward	ACGGCTGAGAACACGGAGGA
			Reverse	TGTGCTTGATGCCACGTTGAG
6	IabHLH057	iaq.scaf_507.42_iaq.scaf_507.43	Forward	TTTCTCTTCTCCCTGCTCACC
			Reverse	CTGTCGGCTCTTCTCCAACT
7	IabHLH084	iaq.scaf_550.296	Forward	CCAGCAGGACCAGTTTCTCA
			Reverse	GCCCGCTTTCGCTTCATAC
8	IabHLH085	iaq.scaf_130.8	Forward	GCCATTGCCTACATCACTGAG
			Reverse	ACTCGGTGGTTCTGAATCTCC
9	IabHLH112	iaq.scaf_486.540	Forward	GGTTGTGTAGGGATGTTGTCTC
			Reverse	CCGAGTGTCTGAATTGCCATT
10	IabHLH114	iaq.scaf_486.412_iaq.scaf_486.413	Forward	AAGAAGCAAGAACTGGCATCAA
			Reverse	GAGAATGACCTACCACCACTCT
11	IabHLH116	iaq.scaf_17.453	Forward	TCGTCTACTGGTTCTACTCCTG
			Reverse	TCGTGGTTGGATGTTGATTGC
12	IabHLH130	iaq.scaf_20.27	Forward	TCAAGAGAGTGGCGGTTTAATG
			Reverse	CGTATCGGTGTTGCTATTCGT
13	IabHLH142	iaq.scaf_89.3	Forward	AACTAACCGCCGCCAACAGAT
			Reverse	ACACAGGAGTTGCAGCTCTTCT
14	GAPDH	evm.model.scaf_17.368	Forward	CACTGTCCGAACTGAGAA
			Reverse	GCAATCACCAACGAAGTC
